# Supplementary material for: Cryogenic OrbiSIMS Localizes Semi‐Volatile Molecules in Biological Tissues
Source: Angew Chem Int Ed Engl. 2020 Aug 13;59(41):18194–200. doi: 10.1002/anie.202006881 (PMC7589292; doi:10.1002/anie.202006881)
Supplement: Supplementary file 2 — Supplementary [file ANIE-59-18194-s002.xlsx]

## Sheet: Key and Data file info
	Monoisotopic masses
	C	12		Key
	H	1.00783		✓	Present in sample
	O	15.9949			Not detected in sample
	N	14.0031			Mesurement not available
	P	30.9738
	S	31.9721
	Na	22.9898
	K	38.9637
	e-	0.00055
List of associated raw data files
Excel tab	Sample	Mass spectrometry modality	Polarity	Figure	Raw data file names
Triolein standard	Triolein standard	cryo-ToF-SIMS	Positive	Figure S5	Triolein ToF Ar1000 25 degrees replicate 1.imzML	Triolein ToF Ar1000 25 degrees replicate 1.ibd
Triolein standard	Triolein standard	cryo-ToF-SIMS	Positive	Figure S5	Triolein ToF Ar1000 25 degrees replicate 2.imzML	Triolein ToF Ar1000 25 degrees replicate 2.ibd
Triolein standard	Triolein standard	cryo-ToF-SIMS	Positive	Figure S5	Triolein ToF Ar1000 25 degrees replicate 3.imzML	Triolein ToF Ar1000 25 degrees replicate 3.ibd
Triolein standard	Triolein standard	cryo-ToF-SIMS	Positive	Figure S5	Triolein ToF Ar1000 -80 degrees replicate 1.imzML	Triolein ToF Ar1000 -80 degrees replicate 1.ibd
Triolein standard	Triolein standard	cryo-ToF-SIMS	Positive	Figure S5	Triolein ToF Ar1000 -80 degrees replicate 2.imzML	Triolein ToF Ar1000 -80 degrees replicate 2.ibd
Triolein standard	Triolein standard	cryo-ToF-SIMS	Positive	Figure S5	Triolein ToF Ar1000 -80 degrees replicate 3.imzML	Triolein ToF Ar1000 -80 degrees replicate 3.ibd
Triolein standard	Triolein standard	cryo-ToF-SIMS	Positive	Figure S5	Triolein ToF Ar1000 -100 degrees replicate 1.imzML	Triolein ToF Ar1000 -100 degrees replicate 1.ibd
Triolein standard	Triolein standard	cryo-ToF-SIMS	Positive	Figure S5	Triolein ToF Ar1000 -100 degrees replicate 2.imzML	Triolein ToF Ar1000 -100 degrees replicate 2.ibd
Triolein standard	Triolein standard	cryo-ToF-SIMS	Positive	Figure S5	Triolein ToF Ar1000 -100 degrees replicate 3.imzML	Triolein ToF Ar1000 -100 degrees replicate 3.ibd
Triolein standard	Triolein standard	cryo-ToF-SIMS	Positive	Figure S5	Triolein ToF Ar1000 -120 degrees replicate 1.imzML	Triolein ToF Ar1000 -120 degrees replicate 1.ibd
Triolein standard	Triolein standard	cryo-ToF-SIMS	Positive	Figure S5	Triolein ToF Ar1000 -120 degrees replicate 2.imzML	Triolein ToF Ar1000 -120 degrees replicate 2.ibd
Triolein standard	Triolein standard	cryo-ToF-SIMS	Positive	Figure S5	Triolein ToF Ar1000 -120 degrees replicate 3.imzML	Triolein ToF Ar1000 -120 degrees replicate 3.ibd
Triolein standard	Triolein standard	cryo-ToF-SIMS	Positive	Figure S5	Triolein ToF Ar1000 -140 degrees replicate 1.imzML	Triolein ToF Ar1000 -140 degrees replicate 1.ibd
Triolein standard	Triolein standard	cryo-ToF-SIMS	Positive	Figure S5	Triolein ToF Ar1000 -140 degrees replicate 2.imzML	Triolein ToF Ar1000 -140 degrees replicate 2.ibd
Triolein standard	Triolein standard	cryo-ToF-SIMS	Positive	Figure S5	Triolein ToF Ar1000 -140 degrees replicate 3.imzML	Triolein ToF Ar1000 -140 degrees replicate 3.ibd
Triolein standard	Triolein standard	cryo-ToF-SIMS	Positive	Figure S5	Triolein ToF Ar2000 25 degrees replicate 1.imzML	Triolein ToF Ar2000 25 degrees replicate 1.ibd
Triolein standard	Triolein standard	cryo-ToF-SIMS	Positive	Figure S5	Triolein ToF Ar2000 25 degrees replicate 2.imzML	Triolein ToF Ar2000 25 degrees replicate 2.ibd
Triolein standard	Triolein standard	cryo-ToF-SIMS	Positive	Figure S5	Triolein ToF Ar2000 25 degrees replicate 3.imzML	Triolein ToF Ar2000 25 degrees replicate 3.ibd
Triolein standard	Triolein standard	cryo-ToF-SIMS	Positive	Figure S5	Triolein ToF Ar2000 -80 degrees replicate 1.imzML	Triolein ToF Ar2000 -80 degrees replicate 1.ibd
Triolein standard	Triolein standard	cryo-ToF-SIMS	Positive	Figure S5	Triolein ToF Ar2000 -80 degrees replicate 2.imzML	Triolein ToF Ar2000 -80 degrees replicate 2.ibd
Triolein standard	Triolein standard	cryo-ToF-SIMS	Positive	Figure S5	Triolein ToF Ar2000 -80 degrees replicate 3.imzML	Triolein ToF Ar2000 -80 degrees replicate 3.ibd
Triolein standard	Triolein standard	cryo-ToF-SIMS	Positive	Figure S5	Triolein ToF Ar2000 -100 degrees replicate 1.imzML	Triolein ToF Ar2000 -100 degrees replicate 1.ibd
Triolein standard	Triolein standard	cryo-ToF-SIMS	Positive	Figure S5	Triolein ToF Ar2000 -100 degrees replicate 2.imzML	Triolein ToF Ar2000 -100 degrees replicate 2.ibd
Triolein standard	Triolein standard	cryo-ToF-SIMS	Positive	Figure S5	Triolein ToF Ar2000 -100 degrees replicate 3.imzML	Triolein ToF Ar2000 -100 degrees replicate 3.ibd
Triolein standard	Triolein standard	cryo-ToF-SIMS	Positive	Figure S5	Triolein ToF Ar2000 -120 degrees replicate 1.imzML	Triolein ToF Ar2000 -120 degrees replicate 1.ibd
Triolein standard	Triolein standard	cryo-ToF-SIMS	Positive	Figure S5	Triolein ToF Ar2000 -120 degrees replicate 2.imzML	Triolein ToF Ar2000 -120 degrees replicate 2.ibd
Triolein standard	Triolein standard	cryo-ToF-SIMS	Positive	Figure S5	Triolein ToF Ar2000 -120 degrees replicate 3.imzML	Triolein ToF Ar2000 -120 degrees replicate 3.ibd
Triolein standard	Triolein standard	cryo-ToF-SIMS	Positive	Figure S5	Triolein ToF Ar2000 -140 degrees replicate 1.imzML	Triolein ToF Ar2000 -140 degrees replicate 1.ibd
Triolein standard	Triolein standard	cryo-ToF-SIMS	Positive	Figure S5	Triolein ToF Ar2000 -140 degrees replicate 2.imzML	Triolein ToF Ar2000 -140 degrees replicate 2.ibd
Triolein standard	Triolein standard	cryo-ToF-SIMS	Positive	Figure S5	Triolein ToF Ar2000 -140 degrees replicate 3.imzML	Triolein ToF Ar2000 -140 degrees replicate 3.ibd
Triolein standard	Triolein standard	cryo-ToF-SIMS	Positive	Figure S5	Triolein ToF Ar2800 25 degrees replicate 1.imzML	Triolein ToF Ar2800 25 degrees replicate 1.ibd
Triolein standard	Triolein standard	cryo-ToF-SIMS	Positive	Figure S5	Triolein ToF Ar2800 25 degrees replicate 2.imzML	Triolein ToF Ar2800 25 degrees replicate 2.ibd
Triolein standard	Triolein standard	cryo-ToF-SIMS	Positive	Figure S5	Triolein ToF Ar2800 25 degrees replicate 3.imzML	Triolein ToF Ar2800 25 degrees replicate 3.ibd
Triolein standard	Triolein standard	cryo-ToF-SIMS	Positive	Figure S5	Triolein ToF Ar2800 -80 degrees replicate 1.imzML	Triolein ToF Ar2800 -80 degrees replicate 1.ibd
Triolein standard	Triolein standard	cryo-ToF-SIMS	Positive	Figure S5	Triolein ToF Ar2800 -80 degrees replicate 2.imzML	Triolein ToF Ar2800 -80 degrees replicate 2.ibd
Triolein standard	Triolein standard	cryo-ToF-SIMS	Positive	Figure S5	Triolein ToF Ar2800 -80 degrees replicate 3.imzML	Triolein ToF Ar2800 -80 degrees replicate 3.ibd
Triolein standard	Triolein standard	cryo-ToF-SIMS	Positive	Figure S5	Triolein ToF Ar2800 -100 degrees replicate 1.imzML	Triolein ToF Ar2800 -100 degrees replicate 1.ibd
Triolein standard	Triolein standard	cryo-ToF-SIMS	Positive	Figure S5	Triolein ToF Ar2800 -100 degrees replicate 2.imzML	Triolein ToF Ar2800 -100 degrees replicate 2.ibd
Triolein standard	Triolein standard	cryo-ToF-SIMS	Positive	Figure S5	Triolein ToF Ar2800 -100 degrees replicate 3.imzML	Triolein ToF Ar2800 -100 degrees replicate 3.ibd
Triolein standard	Triolein standard	cryo-ToF-SIMS	Positive	Figure S5	Triolein ToF Ar2800 -120 degrees replicate 1.imzML	Triolein ToF Ar2800 -120 degrees replicate 1.ibd
Triolein standard	Triolein standard	cryo-ToF-SIMS	Positive	Figure S5	Triolein ToF Ar2800 -120 degrees replicate 2.imzML	Triolein ToF Ar2800 -120 degrees replicate 2.ibd
Triolein standard	Triolein standard	cryo-ToF-SIMS	Positive	Figure S5	Triolein ToF Ar2800 -120 degrees replicate 3.imzML	Triolein ToF Ar2800 -120 degrees replicate 3.ibd
Triolein standard	Triolein standard	cryo-ToF-SIMS	Positive	Figure S5	Triolein ToF Ar2800 -140 degrees replicate 1.imzML	Triolein ToF Ar2800 -140 degrees replicate 1.ibd
Triolein standard	Triolein standard	cryo-ToF-SIMS	Positive	Figure S5	Triolein ToF Ar2800 -140 degrees replicate 2.imzML	Triolein ToF Ar2800 -140 degrees replicate 2.ibd
Triolein standard	Triolein standard	cryo-ToF-SIMS	Positive	Figure S5	Triolein ToF Ar2800 -140 degrees replicate 3.imzML	Triolein ToF Ar2800 -140 degrees replicate 3.ibd
Triolein standard	Triolein standard	cryo-ToF-SIMS	Positive	Figure S5	Triolein ToF Ar3500 25 degrees replicate 1.imzML	Triolein ToF Ar3500 25 degrees replicate 1.ibd
Triolein standard	Triolein standard	cryo-ToF-SIMS	Positive	Figure S5	Triolein ToF Ar3500 25 degrees replicate 2.imzML	Triolein ToF Ar3500 25 degrees replicate 2.ibd
Triolein standard	Triolein standard	cryo-ToF-SIMS	Positive	Figure S5	Triolein ToF Ar3500 25 degrees replicate 3.imzML	Triolein ToF Ar3500 25 degrees replicate 3.ibd
Triolein standard	Triolein standard	cryo-ToF-SIMS	Positive	Figure S5	Triolein ToF Ar3500 -80 degrees replicate 1.imzML	Triolein ToF Ar3500 -80 degrees replicate 1.ibd
Triolein standard	Triolein standard	cryo-ToF-SIMS	Positive	Figure S5	Triolein ToF Ar3500 -80 degrees replicate 2.imzML	Triolein ToF Ar3500 -80 degrees replicate 2.ibd
Triolein standard	Triolein standard	cryo-ToF-SIMS	Positive	Figure S5	Triolein ToF Ar3500 -80 degrees replicate 3.imzML	Triolein ToF Ar3500 -80 degrees replicate 3.ibd
Triolein standard	Triolein standard	cryo-ToF-SIMS	Positive	Figure S5	Triolein ToF Ar3500 -100 degrees replicate 1.imzML	Triolein ToF Ar3500 -100 degrees replicate 1.ibd
Triolein standard	Triolein standard	cryo-ToF-SIMS	Positive	Figure S5	Triolein ToF Ar3500 -100 degrees replicate 2.imzML	Triolein ToF Ar3500 -100 degrees replicate 2.ibd
Triolein standard	Triolein standard	cryo-ToF-SIMS	Positive	Figure S5	Triolein ToF Ar3500 -100 degrees replicate 3.imzML	Triolein ToF Ar3500 -100 degrees replicate 3.ibd
Triolein standard	Triolein standard	cryo-ToF-SIMS	Positive	Figure S5	Triolein ToF Ar3500 -120 degrees replicate 1.imzML	Triolein ToF Ar3500 -120 degrees replicate 1.ibd
Triolein standard	Triolein standard	cryo-ToF-SIMS	Positive	Figure S5	Triolein ToF Ar3500 -120 degrees replicate 2.imzML	Triolein ToF Ar3500 -120 degrees replicate 2.ibd
Triolein standard	Triolein standard	cryo-ToF-SIMS	Positive	Figure S5	Triolein ToF Ar3500 -120 degrees replicate 3.imzML	Triolein ToF Ar3500 -120 degrees replicate 3.ibd
Triolein standard	Triolein standard	cryo-ToF-SIMS	Positive	Figure S5	Triolein ToF Ar3500 -140 degrees replicate 1.imzML	Triolein ToF Ar3500 -140 degrees replicate 1.ibd
Triolein standard	Triolein standard	cryo-ToF-SIMS	Positive	Figure S5	Triolein ToF Ar3500 -140 degrees replicate 2.imzML	Triolein ToF Ar3500 -140 degrees replicate 2.ibd
Triolein standard	Triolein standard	cryo-ToF-SIMS	Positive	Figure S5	Triolein ToF Ar3500 -140 degrees replicate 3.imzML	Triolein ToF Ar3500 -140 degrees replicate 3.ibd
ASTM gas oil	ASTM gas oil	cryo-OrbiSIMS	Positive	Figure S3	ASTM gas oil cryo-OrbiSIMS pos polarity.imzML	ASTM gas oil cryo-OrbiSIMS pos polarity.ibd
ASTM gas oil	ASTM gas oil	GC-MS	Positive	Figure S3	ASTM gas oil GC-MS.mzml
Plants OrbiSIMS	Gooseberry	cryo-OrbiSIMS spectra	Positive	-	Gooseberry spectra cryo-OrbiSIMS pos polarity 1.imzML	Gooseberry spectra cryo-OrbiSIMS pos polarity 1.ibd
Plants OrbiSIMS	Gooseberry	cryo-OrbiSIMS spectra	Positive	-	Gooseberry spectra cryo-OrbiSIMS pos polarity 2.imzML	Gooseberry spectra cryo-OrbiSIMS pos polarity 2.ibd
Plants OrbiSIMS	Gooseberry	cryo-OrbiSIMS spectra	Positive	-	Gooseberry spectra cryo-OrbiSIMS pos polarity 3.imzML	Gooseberry spectra cryo-OrbiSIMS pos polarity 3.ibd
Plants OrbiSIMS	Gooseberry	cryo-OrbiSIMS spectra	Negative	-	Gooseberry spectra cryo-OrbiSIMS neg polarity 1.imzML	Gooseberry spectra cryo-OrbiSIMS neg polarity 1.ibd
Plants OrbiSIMS	Gooseberry	cryo-OrbiSIMS spectra	Negative	-	Gooseberry spectra cryo-OrbiSIMS neg polarity 2.imzML	Gooseberry spectra cryo-OrbiSIMS neg polarity 2.ibd
Plants OrbiSIMS	Gooseberry	cryo-OrbiSIMS spectra	Negative	-	Gooseberry spectra cryo-OrbiSIMS neg polarity 3.imzML	Gooseberry spectra cryo-OrbiSIMS neg polarity 3.ibd
Plants OrbiSIMS	Apple blossom	cryo-OrbiSIMS spectra	Positive	-	Apple blossom spectra cryo-OrbiSIMS pos polarity 1.imzML	Apple blossom spectra cryo-OrbiSIMS pos polarity 1.ibd
Plants OrbiSIMS	Apple blossom	cryo-OrbiSIMS spectra	Positive	-	Apple blossom spectra cryo-OrbiSIMS pos polarity 2.imzML	Apple blossom spectra cryo-OrbiSIMS pos polarity 2.ibd
Plants OrbiSIMS	Apple blossom	cryo-OrbiSIMS spectra	Positive	-	Apple blossom spectra cryo-OrbiSIMS pos polarity 3.imzML	Apple blossom spectra cryo-OrbiSIMS pos polarity 3.ibd
Plants OrbiSIMS	Apple blossom	cryo-OrbiSIMS spectra	Negative	-	Apple blossom spectra cryo-OrbiSIMS neg polarity 1.imzML	Apple blossom spectra cryo-OrbiSIMS neg polarity 1.ibd
Plants OrbiSIMS	Apple blossom	cryo-OrbiSIMS spectra	Negative	-	Apple blossom spectra cryo-OrbiSIMS neg polarity 2.imzML	Apple blossom spectra cryo-OrbiSIMS neg polarity 2.ibd
Plants OrbiSIMS	Apple blossom	cryo-OrbiSIMS spectra	Negative	-	Apple blossom spectra cryo-OrbiSIMS neg polarity 3.imzML	Apple blossom spectra cryo-OrbiSIMS neg polarity 3.ibd
Plants OrbiSIMS	Kiwi leaf	cryo-OrbiSIMS spectra	Positive	-	Kiwi leaf spectra cryo-OrbiSIMS pos polarity 1.imzML	Kiwi leaf spectra cryo-OrbiSIMS pos polarity 1.ibd
Plants OrbiSIMS	Kiwi leaf	cryo-OrbiSIMS spectra	Positive	-	Kiwi leaf spectra cryo-OrbiSIMS pos polarity 2.imzML	Kiwi leaf spectra cryo-OrbiSIMS pos polarity 2.ibd
Plants OrbiSIMS	Kiwi leaf	cryo-OrbiSIMS spectra	Positive	-	Kiwi leaf spectra cryo-OrbiSIMS pos polarity 3.imzML	Kiwi leaf spectra cryo-OrbiSIMS pos polarity 3.ibd
Plants OrbiSIMS	Kiwi leaf	cryo-OrbiSIMS spectra	Negative	-	Kiwi leaf spectra cryo-OrbiSIMS neg polarity 1.imzML	Kiwi leaf spectra cryo-OrbiSIMS neg polarity 1.ibd
Plants OrbiSIMS	Kiwi leaf	cryo-OrbiSIMS spectra	Negative	-	Kiwi leaf spectra cryo-OrbiSIMS neg polarity 2.imzML	Kiwi leaf spectra cryo-OrbiSIMS neg polarity 2.ibd
Plants OrbiSIMS	Kiwi leaf	cryo-OrbiSIMS spectra	Negative	-	Kiwi leaf spectra cryo-OrbiSIMS neg polarity 3.imzML	Kiwi leaf spectra cryo-OrbiSIMS neg polarity 3.ibd
Plants OrbiSIMS	Tomato leaf	cryo-OrbiSIMS spectra	Positive	-	Tomato leaf spectra cryo-OrbiSIMS pos polarity 1.imzML	Tomato leaf spectra cryo-OrbiSIMS pos polarity 1.ibd
Plants OrbiSIMS	Tomato leaf	cryo-OrbiSIMS spectra	Positive	-	Tomato leaf spectra cryo-OrbiSIMS pos polarity 2.imzML	Tomato leaf spectra cryo-OrbiSIMS pos polarity 2.ibd
Plants OrbiSIMS	Tomato leaf	cryo-OrbiSIMS spectra	Positive	-	Tomato leaf spectra cryo-OrbiSIMS pos polarity 3.imzML	Tomato leaf spectra cryo-OrbiSIMS pos polarity 3.ibd
Plants OrbiSIMS	Tomato leaf	cryo-OrbiSIMS spectra	Negative	-	Tomato leaf spectra cryo-OrbiSIMS neg polarity 1.imzML	Tomato leaf spectra cryo-OrbiSIMS neg polarity 1.ibd
Plants OrbiSIMS	Tomato leaf	cryo-OrbiSIMS spectra	Negative	-	Tomato leaf spectra cryo-OrbiSIMS neg polarity 2.imzML	Tomato leaf spectra cryo-OrbiSIMS neg polarity 2.ibd
Plants OrbiSIMS	Tomato leaf	cryo-OrbiSIMS spectra	Negative	-	Tomato leaf spectra cryo-OrbiSIMS neg polarity 3.imzML	Tomato leaf spectra cryo-OrbiSIMS neg polarity 3.ibd
Plants OrbiSIMS	Pine needle	cryo-OrbiSIMS spectra	Positive	Figure 1	Pine needle spectra cryo-OrbiSIMS pos polarity 1.imzML	Pine needle spectra cryo-OrbiSIMS pos polarity.ibd
Plants OrbiSIMS	Pine needle	cryo-OrbiSIMS spectra	Positive	-	Pine needle spectra cryo-OrbiSIMS pos polarity 2.imzML	Pine needle spectra cryo-OrbiSIMS pos polarity 1.ibd
Plants OrbiSIMS	Pine needle	cryo-OrbiSIMS spectra	Positive	-	Pine needle spectra cryo-OrbiSIMS pos polarity 3.imzML	Pine needle spectra cryo-OrbiSIMS pos polarity 2.ibd
Plants OrbiSIMS	Pine needle	cryo-OrbiSIMS spectra	Negative	-	Pine needle spectra cryo-OrbiSIMS neg polarity 1.imzML	Pine needle spectra cryo-OrbiSIMS neg polarity 1.ibd
Plants OrbiSIMS	Pine needle	cryo-OrbiSIMS spectra	Negative	-	Pine needle spectra cryo-OrbiSIMS neg polarity 2.imzML	Pine needle spectra cryo-OrbiSIMS neg polarity 2.ibd
Plants OrbiSIMS	Pine needle	cryo-OrbiSIMS spectra	Negative	-	Pine needle spectra cryo-OrbiSIMS neg polarity 3.imzML	Pine needle spectra cryo-OrbiSIMS neg polarity 3.ibd
Plants OrbiSIMS	Victoria plum	cryo-OrbiSIMS spectra	Positive	-	Victoria plum spectra cryo-OrbiSIMS pos polarity.imzML	Victoria plum spectra cryo-OrbiSIMS pos polarity.ibd
Plants OrbiSIMS	Golden Gage plum	cryo-OrbiSIMS spectra	Positive	-	Golden gage plum spectra cryo-OrbiSIMS pos plarity.imzML	Golden gage plum spectra cryo-OrbiSIMS pos plarity.ibd
Plants OrbiSIMS	Gooseberry leaf	cryo-OrbiSIMS spectra	Positive	-	Gooseberry leaf spectra cryo-OrbiSIMS pos polarity.imzML	Gooseberry leaf spectra cryo-OrbiSIMS pos polarity.ibd
Plants OrbiSIMS	Asparagus	cryo-OrbiSIMS spectra	Positive	-	Asparagus spectra cryo-OrbiSIMS pos polarity 1.imzML	Asparagus spectra cryo-OrbiSIMS pos polarity 1.ibd
Plants OrbiSIMS	Asparagus	cryo-OrbiSIMS spectra	Positive	-	Asparagus spectra cryo-OrbiSIMS pos polarity 2.imzML	Asparagus spectra cryo-OrbiSIMS pos polarity 2.ibd
Plants OrbiSIMS	Asparagus	cryo-OrbiSIMS spectra	Positive	-	Asparagus spectra cryo-OrbiSIMS pos polarity 3.imzML	Asparagus spectra cryo-OrbiSIMS pos polarity 3.ibd
Plants OrbiSIMS	Asparagus	cryo-OrbiSIMS spectra	Negative	-	Asparagus spectra cryo-OrbiSIMS neg polarity 1.imzML	Asparagus spectra cryo-OrbiSIMS neg polarity 1.ibd
Plants OrbiSIMS	Asparagus	cryo-OrbiSIMS spectra	Negative	-	Asparagus spectra cryo-OrbiSIMS neg polarity 2.imzML	Asparagus spectra cryo-OrbiSIMS neg polarity 2.ibd
Plants OrbiSIMS	Asparagus	cryo-OrbiSIMS spectra	Negative	-	Asparagus spectra cryo-OrbiSIMS neg polarity 3.imzML	Asparagus spectra cryo-OrbiSIMS neg polarity 3.ibd
Plants GC-MS	Pine needle hexane extract	GC-MS	Positive	-	Pine needle GC-MS replicate 1.mzml
Plants GC-MS	Pine needle hexane extract	GC-MS	Positive	-	Pine needle GC-MS replicate 2.mzml
Plants GC-MS	Pine needle hexane extract	GC-MS	Positive	-	Pine needle GC-MS replicate 3.mzml
Plants GC-MS	Gooseberry leaf hexane extract	GC-MS	Positive	-	Gooseberry leaf GC-MS replicate 1.mzml
Plants GC-MS	Gooseberry leaf hexane extract	GC-MS	Positive	-	Gooseberry leaf GC-MS replicate 2.mzml
Plants GC-MS	Gooseberry leaf hexane extract	GC-MS	Positive	-	Gooseberry leaf GC-MS replicate 3.mzml
Plants GC-MS	Tomato leaf hexane extract	GC-MS	Positive	-	Tomato leaf GC-MS replicate 1.mzml
Plants GC-MS	Tomato leaf hexane extract	GC-MS	Positive	-	Tomato leaf GC-MS replicate 2.mzml
Plants GC-MS	Tomato leaf hexane extract	GC-MS	Positive	-	Tomato leaf GC-MS replicate 3.mzml
Plants GC-MS	Victoria plum hexane extract	GC-MS	Positive	-	Victoria plum GC-MS replicate 1.mzml
Plants GC-MS	Victoria plum hexane extract	GC-MS	Positive	-	Victoria plum GC-MS replicate 2.mzml
Plants GC-MS	Victoria plum hexane extract	GC-MS	Positive	-	Victoria plum GC-MS replicate 3.mzml
Plants GC-MS	Golden Gage plum hexane extract	GC-MS	Positive	-	Golden gage plum GC-MS replicate 1.mzml
Plants GC-MS	Golden Gage plum hexane extract	GC-MS	Positive	-	Golden gage plum GC-MS replicate 2.mzml
Plants GC-MS	Golden Gage plum hexane extract	GC-MS	Positive	-	Golden gage plum GC-MS replicate 3.mzml
Plants GC-MS	Gooseberry hexane extract	GC-MS	Positive	-	Gooseberry GC-MS replicate 1.mzml
Plants GC-MS	Gooseberry hexane extract	GC-MS	Positive	-	Gooseberry GC-MS replicate 2.mzml
Plants GC-MS	Gooseberry hexane extract	GC-MS	Positive	-	Gooseberry GC-MS replicate 3.mzml
Drosophila OrbiSIMS	Control male Drosophila abdominal cuticle	cryo-OrbiSIMS spectra	Positive	Figure 3	Control male fly spectra cryo-OrbiSIMS pos polarity.imzML	Control male fly spectra cryo-OrbiSIMS pos polarity.ibd
Drosophila OrbiSIMS	Control male Drosophila abdominal cuticle	ambient-OrbiSIMS	Positive	Figure 3	Control male fly spectra ambient-OrbiSIMS pos polarity.imzML	Control male fly spectra ambient-OrbiSIMS pos polarity.ibd
Drosophila OrbiSIMS	Control male Drosophila chloroform:methanol extract	LC-MS	Negative	-	Control male fly LC-MS neg polarity replicate 1.mzML
Drosophila OrbiSIMS	Control male Drosophila chloroform:methanol extract	LC-MS dd-MS2	Negative	-	Control male fly LC-MS2 neg polarity replicate 1.mzML
Drosophila OrbiSIMS	Control male Drosophila chloroform:methanol extract	LC-MS	Negative	-	Control male fly LC-MS neg polarity replicate 2.mzML
Drosophila OrbiSIMS	Control male Drosophila chloroform:methanol extract	LC-MS dd-MS2	Negative	-	Control male fly LC-MS2 neg polarity replicate 2.mzML
Drosophila OrbiSIMS	Control male Drosophila chloroform:methanol extract	LC-MS	Negative	-	Control male fly LC-MS neg polarity replicate 3.mzML
Drosophila OrbiSIMS	Control male Drosophila chloroform:methanol extract	LC-MS dd-MS2	Negative	-	Control male fly LC-MS2 neg polarity replicate 3.mzML
Drosophila OrbiSIMS	Control male Drosophila chloroform:methanol extract	LC-MS	Positive	-	Control male fly LC-MS pos polarity replicate 1.mzML
Drosophila OrbiSIMS	Control male Drosophila chloroform:methanol extract	LC-MS dd-MS2	Positive	-	Control male fly LC-MS2 pos polarity replicate 1.mzML
Drosophila OrbiSIMS	Control male Drosophila chloroform:methanol extract	LC-MS	Positive	-	Control male fly LC-MS pos polarity replicate 2.mzML
Drosophila OrbiSIMS	Control male Drosophila chloroform:methanol extract	LC-MS dd-MS2	Positive	-	Control male fly LC-MS2 pos polarity replicate 2.mzML
Drosophila OrbiSIMS	Control male Drosophila chloroform:methanol extract	LC-MS	Positive	-	Control male fly LC-MS pos polarity replicate 3.mzML
Drosophila OrbiSIMS	Control male Drosophila chloroform:methanol extract	LC-MS dd-MS2	Positive	-	Control male fly LC-MS2 pos polarity replicate 3.mzML
Drosophila GC-MS	Control male Drosophila hexane extract	GC-MS	Positive	Figure S7	Control male fly GC-MS.mzml
Fingerprints	Female 1	cryo-OrbiSIMS spectra	Positive	Figure 1	Fingerprint Female 1 spectra cryo-OrbiSIMS pos polarity.imzML	Fingerprint Female 1 spectra cryo-OrbiSIMS pos polarity.ibd
Fingerprints	Female 1	ambient-OrbiSIMS spectra	Positive	Figure 1	Fingerprint Female 1 spectra ambient-OrbiSIMS pos polarity.imzML	Fingerprint Female 1 spectra ambient-OrbiSIMS pos polarity.ibd
Fingerprints	Female 2	cryo-OrbiSIMS spectra	Positive	-	Fingerprint Female 2 spectra cryo-OrbiSIMS pos polarity.imzML	Fingerprint Female 2 spectra cryo-OrbiSIMS pos polarity.ibd
Fingerprints	Female 2	ambient-OrbiSIMS spectra	Positive	-	Fingerprint Female 2 spectra ambient-OrbiSIMS pos polarity.imzML	Fingerprint Female 2 spectra ambient-OrbiSIMS pos polarity.ibd
Fingerprints	Male 1	cryo-OrbiSIMS spectra	Positive	-	Fingerprint Male 1 spectra cryo-OrbiSIMS pos polarity.imzML	Fingerprint Male 1 spectra cryo-OrbiSIMS pos polarity.ibd
Fingerprints	Male 1	ambient-OrbiSIMS spectra	Positive	-	Fingerprint Male 1 spectra ambient-OrbiSIMS pos polarity.imzML	Fingerprint Male 1 spectra ambient-OrbiSIMS pos polarity.ibd
GC-MS standards	Hydrocarbon standards	GC-MS	Positive	-	Hydrocarbon Standards GC-MS.mzml
-	Female 2	cryo-OrbiSIMS ToF image	Positive	Figure 2	Fingerprint Female 2 cryo-OrbiSIMS ToF image.grd	Fingerprint Female 2 cryo-OrbiSIMS ToF image.txt
-	Pine needle	cryo-OrbiSIMS ToF image	Positive	Figure 2	Pine needle cryo-OrbiSIMS ToF image.grd	Pine needle cryo-OrbiSIMS ToF image.txt
	Pine needle	ambient-OrbiSIMS spectra	Positive	Figure 1	Pine needle spectra ambient-OrbiSIMS pos polarity.imzML	Pine needle spectra ambient-OrbiSIMS pos polarity.ibd
-	Cyp4g1 RNAi male Drosophila abdominal cuticle	cryo-OrbiSIMS spectra	Positive	Figure 3	Cyp4g1 RNAi male fly cryo-OrbiSIMS pos polarity 1.imzML	Cyp4g1 RNAi male fly cryo-OrbiSIMS pos polarity 1.ibd
-	Cyp4g1 RNAi male Drosophila abdominal cuticle	cryo-OrbiSIMS spectra	Positive	Figure 3	Cyp4g1 RNAi male fly cryo-OrbiSIMS pos polarity 2.imzML	Cyp4g1 RNAi male fly cryo-OrbiSIMS pos polarity 2.ibd
-	Cyp4g1 RNAi male Drosophila abdominal cuticle	cryo-OrbiSIMS spectra	Positive	Figure 3	Cyp4g1 RNAi male fly cryo-OrbiSIMS pos polarity 3.imzML	Cyp4g1 RNAi male fly cryo-OrbiSIMS pos polarity 3.ibd
-	Cyp4g1 RNAi male Drosophila abdominal cuticle	cryo-OrbiSIMS spectra	Positive	Figure 3	Cyp4g1 RNAi male fly cryo-OrbiSIMS pos polarity 4.imzML	Cyp4g1 RNAi male fly cryo-OrbiSIMS pos polarity 4.ibd
-	Control male Drosophila abdominal cuticle	cryo-OrbiSIMS spectra	Positive	Figure 3, Figure S8	Control male fly cryo-OrbiSIMS pos polarity 1.imzML	Control male fly cryo-OrbiSIMS pos polarity 1.ibd
-	Control male Drosophila abdominal cuticle	cryo-OrbiSIMS spectra	Positive	Figure 3, Figure S8	Control male fly cryo-OrbiSIMS pos polarity 2.imzML	Control male fly cryo-OrbiSIMS pos polarity 2.ibd
-	Control male Drosophila abdominal cuticle	cryo-OrbiSIMS spectra	Positive	Figure 3, Figure S8	Control male fly cryo-OrbiSIMS pos polarity 3.imzML	Control male fly cryo-OrbiSIMS pos polarity 3.ibd
-	Control male Drosophila abdominal cuticle	cryo-OrbiSIMS spectra	Positive	Figure 3, Figure S8	Control male fly cryo-OrbiSIMS pos polarity 4.imzML	Control male fly cryo-OrbiSIMS pos polarity 4.ibd
-	Control male Drosophila abdominal cuticle	ambient-OrbiSIMS image	Negative	Figure 4	Control male fly OrbiSIMS image negative polarity.imzML	Control male fly OrbiSIMS image negative polarity.ibd
-	Control male Drosophila abdominal cuticle	cryo-OrbiSIMS ToF image	Positive	Figure 4	Control male fly cryo-OrbISIMS ToF image positive polarity.grd	Control male fly cryo-OrbISIMS ToF image positive polarity.txt
-	(Z)-9-tricosene	cryo-OrbiSIMS spectra	Positive	Figure S2	9-tricosene cryo-OrbiSIMS low pressure collisional cooling pos polarity.imzML	9-tricosene cryo-OrbiSIMS low pressure collisional cooling pos polarity.ibd
-	(Z)-9-tricosene	cryo-OrbiSIMS spectra	Positive	Figure S2	9-tricosene cryo-OrbiSIMS high pressure collisional cooling pos polarity.imzML	9-tricosene cryo-OrbiSIMS high pressure collisional cooling pos polarity.ibd
-	(Z)-7-tricosene	cryo-ToF-SIMS	Positive	Figure S2	7-tricosene cryo-ToF-SIMS.imzML	7-tricosene cryo-ToF-SIMS.ibd
-	(Z)-9-tricosene	cryo-OrbiSIMS MS/MS	Positive	Figure S4	9-tricosene cryo-OrbiSIMS MS/MS NCE1.imzML	9-tricosene cryo-OrbiSIMS MS/MS NCE1.ibd
-	(Z)-9-tricosene	cryo-OrbiSIMS MS/MS	Positive	Figure S4	9-tricosene cryo-OrbiSIMS MS/MS NCE45.imzML	9-tricosene cryo-OrbiSIMS MS/MS NCE45.ibd
-	(Z)-9-tricosene	GC-MS/MS	Positive	Figure S4	9-tricosene GC-MS/MS.mzml
-	(Z)-9-tricosene	HESI-Orbitrap direct infusion	Positive	Figure S4	9-tricosene HESI-Orbitrap direct infusion.mzML
-	Gooseberry	cryo-OrbiSIMS depth profile	Positive	Figure S6	Gooseberry cryo-OrbiSIMS depth profile pos polarity.imzML	Gooseberry cryo-OrbiSIMS depth profile pos polarity.ibd
-	Gooseberry	cryo-OrbiSIMS depth profile	Negative	Figure S6	Gooseberry cryo-OrbiSIMS depth profile neg polarity.imzML	Gooseberry cryo-OrbiSIMS depth profile neg polarity.ibd
-	Control male Drosophila abdominal cuticle	cryo-OrbiSIMS depth profile	Positive	Figure S6	Control male fly abdominal cuticle cryo-OrbiSIMS depth profile pos polarity.imzML	Control male fly cryo-OrbiSIMS depth profile pos polarity.ibd
-	Control male Drosophila wing	cryo-OrbiSIMS depth profile	Positive	Figure S6	Control male fly wing cryo-OrbiSIMS depth profile pos polarity.imzML	Control male fly cryo-OrbiSIMS depth profile neg polarity.ibd
-	UAS-Cyp4g1 male Drosophila abdominal cuticle	cryo-OrbiSIMS spectra	Positive	Figure S8	UAS-Cyp4g1 male fly cryo-OrbiSIMS pos polarity 1.imzML	UAS-Cyp4g1 male fly cryo-OrbiSIMS pos polarity 1.ibd
-	UAS-Cyp4g1 male Drosophila abdominal cuticle	cryo-OrbiSIMS spectra	Positive	Figure S8	UAS-Cyp4g1 male fly cryo-OrbiSIMS pos polarity 2.imzML	UAS-Cyp4g1 male fly cryo-OrbiSIMS pos polarity 2.ibd
-	UAS-Cyp4g1 male Drosophila abdominal cuticle	cryo-OrbiSIMS spectra	Positive	Figure S8	UAS-Cyp4g1 male fly cryo-OrbiSIMS pos polarity 3.imzML	UAS-Cyp4g1 male fly cryo-OrbiSIMS pos polarity 3.ibd
-	UAS-Cyp4g1 male Drosophila abdominal cuticle	cryo-OrbiSIMS spectra	Positive	Figure S8	UAS-Cyp4g1 male fly cryo-OrbiSIMS pos polarity 4.imzML	UAS-Cyp4g1 male fly cryo-OrbiSIMS pos polarity 4.ibd
-	Control male Drosophila wing	cryo-OrbiSIMS ToF image	Positive	Figure S9	Control male fly wing cryo-OrbiSIMS ToF image pos polarity.grd	Control male fly wing cryo-OrbiSIMS ToF image pos polarity.txt
-	Control male Drosophila wing	ambient-OrbiSIMS image	Negative	Figure S9	Control male fly wing OrbiSIMS image negative polarity.imzML	Control male fly wing OrbiSIMS image negative polarity.ibd
-	Control male Drosophila abdominal cuticle	cryo-OrbiSIMS spectra	Positive	Replicate of Figure 3, Figure S8	Control male fly cryo-OrbiSIMS pos polarity 1 replicate 1.imzML	Control male fly cryo-OrbiSIMS pos polarity 1 replicate 1.ibd
-	Control male Drosophila abdominal cuticle	cryo-OrbiSIMS spectra	Positive	Replicate of Figure 3, Figure S8	Control male fly cryo-OrbiSIMS pos polarity 2 replicate 1.imzML	Control male fly cryo-OrbiSIMS pos polarity 2 replicate 1.ibd
	Control male Drosophila abdominal cuticle	cryo-OrbiSIMS spectra	Positive	Replicate of Figure 3, Figure S8	Control male fly cryo-OrbiSIMS pos polarity 3 replicate 1.imzML	Control male fly cryo-OrbiSIMS pos polarity 3 replicate 1.ibd
-	Cyp4g1 RNAi male Drosophila abdominal cuticle	cryo-OrbiSIMS spectra	Positive	Replicate of Figure 3	Cyp4g1 RNAi male fly cryo-OrbiSIMS pos polarity 1 replicate 1.imzML	Cyp4g1 RNAi male fly cryo-OrbiSIMS pos polarity 1 replicate 1.ibd
-	Cyp4g1 RNAi male Drosophila abdominal cuticle	cryo-OrbiSIMS spectra	Positive	Replicate of Figure 3	Cyp4g1 RNAi male fly cryo-OrbiSIMS pos polarity 2 replicate 1.imzML	Cyp4g1 RNAi male fly cryo-OrbiSIMS pos polarity 2 replicate 1.ibd
-	Cyp4g1 RNAi male Drosophila abdominal cuticle	cryo-OrbiSIMS spectra	Positive	Replicate of Figure 3	Cyp4g1 RNAi male fly cryo-OrbiSIMS pos polarity 3 replicate 1.imzML	Cyp4g1 RNAi male fly cryo-OrbiSIMS pos polarity 3 replicate 1.ibd
-	UAS-Cyp4g1 male Drosophila abdominal cuticle	cryo-OrbiSIMS spectra	Positive	Replicate of Figure S8	UAS-Cyp4g1 male fly cryo-OrbiSIMS pos polarity 1 replicate 1.imzML	UAS-Cyp4g1 male fly cryo-OrbiSIMS pos polarity 1 replicate 1.ibd
-	UAS-Cyp4g1 male Drosophila abdominal cuticle	cryo-OrbiSIMS spectra	Positive	Replicate of Figure S8	UAS-Cyp4g1 male fly cryo-OrbiSIMS pos polarity 2 replicate 1.imzML	UAS-Cyp4g1 male fly cryo-OrbiSIMS pos polarity 2 replicate 1.ibd
-	UAS-Cyp4g1 male Drosophila abdominal cuticle	cryo-OrbiSIMS spectra	Positive	Replicate of Figure S8	UAS-Cyp4g1 male fly cryo-OrbiSIMS pos polarity 3 replicate 1.imzML	UAS-Cyp4g1 male fly cryo-OrbiSIMS pos polarity 3 replicate 1.ibd

## Sheet: Triolein standard
Cryogenic ToF
	Intensity (counts) of triolein quasi-molecular ion [M+Na]+
	Temperature (℃)	Ar1000+			Ar2000+			Ar2800+			Ar3500+
	25	13262	12920	12360	15025	16627	16049	9834	7049	7732	4243	1908	1805
	-80	97748	100807	31109	4098	87761	48942	14790	10733	24375	8820	9600	4595
	-100	101496	23745	86958	101300	68667	78597	31144	23538	37561	19827	15639	15990
	-120	91475	97596	74028	78182	72254	93750	40946	37888	37973	14948	17425	12183
	-140	61128	70816	28077	50150	71486	69175	27883	18705	27878	12866	18556	11455
	Total ion intensity (counts)
	Temperature (℃)	Ar1000+			Ar2000+			Ar2800+			Ar3500+
	25	1101094	1113572	1216314	1108676	1160583	1173973	1048088	1085693	1073105	360088	463488	464196
	-80	1997042	2028842	558428	65922	1159821	664436	156295	126416	259659	80146	93964	42564
	-100	2028209	631461	1810274	1332499	1113164	1309632	372783	249222	467331	176293	148159	139572
	-120	1878726	1997341	1443249	1025658	1061260	1445636	462897	352046	403165	100966	129955	119308
	-140	1328646	1540502	511608	694090	940289	1142738	361742	217146	338000	111442	205208	107447
	Fragmentation ([M+Na]+/TIC)
	Temperature (℃)	Ar1000+			Ar2000+			Ar2800+			Ar3500+
	25	0.0120444	0.0116023	0.0101618	0.0135522	0.0143264	0.0136707	0.0093828	0.00649263	0.00720526	0.0117832	0.00411661	0.00388844
	-80	0.0489464	0.049687	0.0557082	0.0621644	0.0756677	0.0736595	0.0946287	0.0849022	0.0938731	0.110049	0.102167	0.107955
	-100	0.0500422	0.0376033	0.0480358	0.0760226	0.0616863	0.0600146	0.0835446	0.0944459	0.0803734	0.112466	0.105556	0.114565
	-120	0.0486899	0.048863	0.0512926	0.0762262	0.0680832	0.0648503	0.088456	0.107622	0.0941872	0.14805	0.134085	0.102114
	-140	0.0460077	0.0459694	0.0548799	0.0722529	0.0760256	0.0605344	0.0770798	0.0861402	0.0824793	0.11545	0.0904253	0.106611
	Average absolute intensity of [M+Na]+
	Temperature (℃)	Ar1000+	Ar2000+	Ar2800+	Ar3500+
	25	12847.3	15900.3	8205	2652
	-80	76554.7	46933.7	16632.7	7671.67
	-100	70733	82854.7	30747.7	17152
	-120	87699.7	81395.3	38935.7	14852
	-140	53340.3	63603.7	24822	14292.3
	Average cryogenic intensity	72081.9	68696.8	27784.5	13492
	Fold increase	5.61065	4.32046	3.38629	5.08748

## Sheet: ASTM gas oil
Cryogenic OrbiSIMS										GC-MS
	Linear/branched chain hydrocarbons									Linear hydrocarbons
	Observed m/z	Putative ID	Formula (observed)	Polarity	OrbiSIMS adduct	Mass deviation (δppm)	GC-MS validation	Standard?		tR (min)	Parent ion (m/z)	Formula (observed)	Putative I.D.	Standard?
	156.175	C10:0	C10H22N+	Positive	[M+N]+	-0.929087	✓	-		7.171	142.3	C10H22+	C10:0	-
	170.19	C11:0	C11H24N+	Positive	[M+N]+	-1.53416	✓	-		8.699	156.3	C11H24+	C11:0	-
	184.206	C12:0	C12H26N+	Positive	[M+N]+	-1.03742	✓	-		10.193	170.3	C12H26+	C12:0	-
	198.222	C13:0	C13H28N+	Positive	[M+N]+	-1.10533	✓	-		11.642	184.3	C13H28+	C13:0	-
	212.237	C14:0	C14H30N+	Positive	[M+N]+	-1.07945	✓	-		13.29	198.3	C14H30+	C14:0	-
	226.253	C15:0	C15H32N+	Positive	[M+N]+	-1.0612	✓	-		15.242	212.3	C15H32+	C15:0	-
	240.268	C16:0	C16H34N+	Positive	[M+N]+	-1.13664	✓	-		17.532	226.3	C16H34+	C16:0	-
	254.284	C17:0	C17H36N+	Positive	[M+N]+	-1.14871	✓	-		20.117	240.3	C17H36+	C17:0	-
	268.3	C18:0	C18H38N+	Positive	[M+N]+	-1.1707	✓	✓		22.906	254.3	C18H38+	C18:0	✓
	282.315	C19:0	C19H40N+	Positive	[M+N]+	-1.04174	✓	-		25.824	268.3	C19H40+	C19:0	-
	296.331	C20:0	C20H42N+	Positive	[M+N]+	-1.02959	✓	-		28.747	282.3	C20H42+	C20:0	-
	310.347	C21:0	C21H44N+	Positive	[M+N]+	-1.13454	✓	✓		31.644	296.3	C21H44+	C21:0	✓
	324.362	C22:0	C22H46N+	Positive	[M+N]+	-0.949863	✓	✓		34.529	310.3	C22H46+	C22:0	✓
	338.378	C23:0	C23H48N+	Positive	[M+N]+	-1.1499	✓	✓		37.335	324.4	C23H48+	C23:0	✓
	352.394	C24:0	C24H50N+	Positive	[M+N]+	-1.16943	✓	✓		40.008	338.3	C24H50+	C24:0	✓
	366.409	C25:0	C25H52N+	Positive	[M+N]+	-1.17109	✓	✓		42.602	352.3	C25H52+	C25:0	✓
	380.425	C26:0	C26H54N+	Positive	[M+N]+	-1.10692	✓	✓		45.012	366.3	C26H54+	C26:0	✓
	394.441	C27:0	C27H56N+	Positive	[M+N]+	-1.03463	✓	✓		46.731	380.3	C27H56+	C27:0	✓
	408.456	C28:0	C28H58N+	Positive	[M+N]+	-1.14847	✓	✓		48.084	394.3	C28H58+	C28:0	✓
	422.472	C29:0	C29H60N+	Positive	[M+N]+	-1.0867	✓	✓		49.196	408.3	C29H60+	C29:0	✓
	436.488	C30:0	C30H62N+	Positive	[M+N]+	-0.985365	✓	-		50.279	422.3	C30H62+	C30:0	-
	450.503	C31:0	C31H64N+	Positive	[M+N]+	-0.874799	✓	-		51.469	436.3	C31H64+	C31:0	-
	464.519	C32:0	C32H66N+	Positive	[M+N]+	-0.928056	-	-
	478.535	C33:0	C33H68N+	Positive	[M+N]+	-0.86535	-	-
	492.55	C34:0	C34H70N+	Positive	[M+N]+	-0.743274	-	-
	506.566	C35:0	C35H72N+	Positive	[M+N]+	-0.799698	-	-
	520.582	C36:0	C36H74N+	Positive	[M+N]+	-0.749354	-	-
	534.597	C37:0	C37H76N+	Positive	[M+N]+	-0.922376	-	-
	548.613	C38:0	C38H78N+	Positive	[M+N]+	-0.760281	-	-
	562.628	C39:0	C39H80N+	Positive	[M+N]+	-0.947516	-	-
	576.644	C40:0	C40H82N+	Positive	[M+N]+	-0.63488	-	-
	590.66	C41:0	C41H84N+	Positive	[M+N]+	-0.955033	-	-
	604.675	C42:0	C42H86N+	Positive	[M+N]+	-0.706329	-	-
	618.691	C43:0	C43H88N+	Positive	[M+N]+	-0.712956	-	-
	632.707	C44:0	C44H90N+	Positive	[M+N]+	-0.901049	-	-
	646.722	C45:0	C45H92N+	Positive	[M+N]+	-0.717618	-	-
	660.738	C46:0	C46H94N+	Positive	[M+N]+	-0.591913	-	-
	674.754	C47:0	C47H96N+	Positive	[M+N]+	-0.747087	-	-
	688.769	C48:0	C48H98N+	Positive	[M+N]+	-0.955472	-	-
	702.785	C49:0	C49H100N+	Positive	[M+N]+	-0.774205	-	-
	716.801	C50:0	C50H102N+	Positive	[M+N]+	-0.933453	-	-
	730.816	C51:0	C51H104N+	Positive	[M+N]+	-0.860818	-	-
	744.832	C52:0	C52H106N+	Positive	[M+N]+	-0.872814	-	-

## Sheet: Plants OrbiSIMS
Cryogenic OrbiSIMS
	Aldehydes/Ketones
	Observed m/z	Putative I.D.	Formula (observed)	Polarity	OrbiSIMS Adduct	Mass deviation (δppm)	Gooseberry	Apple blossom	Asparagus	Kiwi leaf	Tomato leaf	Pine needle	Victoria plum	Golden Gage plum	Gooseberry leaf	Validation?
	256.263	C16:1	C16H34NO+	Positive	[M+NH4]+	-0.894001	-	-	-	-	✓	-	-	-	-	-
	284.295	C18:1	C18H38NO+	Positive	[M+NH4]+	-0.773023	-	-	-	-	✓	-	-	-	-	-
	296.295	C19:2	C19H38NO+	Positive	[M+NH4]+	-0.552715	-	-	-	-	✓	-	-	-	-	-
	312.326	C20:1	C20H42NO+	Positive	[M+NH4]+	-0.848792	-	-	-	-	✓	-	-	-	-	-
	340.357	C22:1	C22H46NO+	Positive	[M+NH4]+	-0.768114	-	-	-	-	✓	-	-	-	-	-
	354.373	C23:1	C23H48NO+	Positive	[M+NH4]+	-0.693525	-	-	-	-	✓	-	-	-	-	-
	366.373	C24:2	C24H48NO+	Positive	[M+NH4]+	-0.726308	-	-	-	-	✓	-	-	-	-	-
	368.389	C24:1	C24H50NO+	Positive	[M+NH4]+	-0.80558	-	-	-	-	✓	-	-	-	-	-
	370.404	C24:0	C24H52NO+	Positive	[M+NH4]+	-0.889388	-	-	-	-	✓	-	-	-	-	-
	380.389	C25:2	C25H50NO+	Positive	[M+NH4]+	-0.753878	-	-	-	-	✓	-	-	-	-	-
	382.404	C25:1	C25H52NO+	Positive	[M+NH4]+	-0.74816	-	-	-	-	✓	-	-	-	-	-
	384.42	C25:0	C25H54NO+	Positive	[M+NH4]+	-0.745105	-	-	-	-	✓	-	-	-	-	-
	392.389	C26:3	C26H50NO+	Positive	[M+NH4]+	-0.612742	-	-	-	-	✓	-	-	-	-	-
	394.404	C26:2	C26H52NO+	Positive	[M+NH4]+	-0.737652	-	-	✓	-	✓	-	-	-	-	-
	396.42	C26:1	C26H54NO+	Positive	[M+NH4]+	-0.709937	✓	-	✓	-	✓	-	-	-	-	-
	398.436	C26:0	C26H56NO+	Positive	[M+NH4]+	-0.763234	-	-	✓	-	✓	-	-	-	-	-
	408.42	C27:2	C27H54NO+	Positive	[M+NH4]+	-0.485856	✓	-	-	-	✓	-	-	-	-	-
	410.436	C27:1	C27H56NO+	Positive	[M+NH4]+	-0.612601	-	-	-	-	✓	-	-	-	-	-
	412.451	C27:0	C27H58NO+	Positive	[M+NH4]+	-0.831855	-	-	-	-	✓	-	-	-	-	-
	420.42	C28:3	C28H54NO+	Positive	[M+NH4]+	-0.452959	✓	-	-	-	-	-	-	-	-	-
	422.436	C28:2	C28H56NO+	Positive	[M+NH4]+	-0.6457	✓	-	✓	-	✓	-	-	-	-	-
	424.451	C28:1	C28H58NO+	Positive	[M+NH4]+	-0.705459	✓	-	✓	-	✓	-	-	-	✓	-
	426.467	C28:0	C28H60NO+	Positive	[M+NH4]+	-0.727918	-	-	-	-	✓	-	-	-	-	-
	434.436	C29:3	C29H56NO+	Positive	[M+NH4]+	-0.406121	✓	-	-	-	-	-	-	-	-	-
	436.451	C29:2	C29H58NO+	Positive	[M+NH4]+	-0.369877	✓	-	-	-	-	✓	-	-	-	-
	438.467	C29:1	C29H60NO+	Positive	[M+NH4]+	-0.554938	✓	-	✓	-	✓	✓	-	-	-	-
	440.483	C29:0	C29H62NO+	Positive	[M+NH4]+	-0.613947	-	-	-	-	✓	✓	✓	✓	-	-
	452.483	C30:1	C30H62NO+	Positive	[M+NH4]+	-0.591035	✓	-	✓	-	✓	-	-	-	-	-
	454.498	C30:0	C30H64NO+	Positive	[M+NH4]+	-0.640486	-	-	-	-	✓	-	-	-	-	-
	466.498	C31:1	C31H64NO+	Positive	[M+NH4]+	-0.640445	-	-	✓	-	-	-	-	-	-	-
	480.514	C32:1	C32H66NO+	Positive	[M+NH4]+	-0.517016	-	-	-	-	✓	-	-	-	-	-
	508.545	C34:1	C34H70NO+	Positive	[M+NH4]+	-0.377088	-	-	-	-	✓	-	-	-	-	-
	Observed m/z	Putative I.D.	Formula (observed)	Polarity	OrbiSIMS Adduct	Mass deviation (δppm)	Gooseberry	Apple blossom	Asparagus	Kiwi leaf	Tomato leaf	Pine needle	Victoria plum	Golden Gage plum	Gooseberry leaf	Validation?
	197.191	C13:0	C13H25O-	Negative	[M-H]-	-0.46	-	-	-	-	-	✓	-	-	-	-
	209.191	C14:1	C14H25O-	Negative	[M-H]-	-0.43	-	-	-	-	-	✓	-	-	-	-
	223.207	C15:1	C15H27O-	Negative	[M-H]-	1.17	-	-	-	-	-	✓	-	-	-	-
	265.254	C18:1	C18H33O-	Negative	[M-H]-	1.17	-	-	-	-	-	✓	-	-	-	-
	281.285	C19:1	C19H37O-	Negative	[M-H]-	0.04	-	-	-	-	-	✓	-	-	-	-
	293.285	C20:1	C20H37O-	Negative	[M-H]-	0.04	-	-	-	-	-	✓	-	-	-	-
	307.301	C21:1	C21H39O-	Negative	[M-H]-	1.17	-	-	-	-	-	✓	-	-	-	-
	309.316	C21:0	C21H41O-	Negative	[M-H]-	-0.94	-	-	-	-	-	✓	-	-	-	-
	335.332	C23:1	C23H43O-	Negative	[M-H]-	0.18	-	-	-	-	-	✓	-	-	-	-
	351.363	C24:0	C24H47O-	Negative	[M-H]-	-0.711229	-	-	✓	-	✓	✓	-	-	-	-
	365.379	C25:1	C25H49O-	Negative	[M-H]-	0.3	-	-	-	-	-	✓	-	-	-	-
	379.395	C26:0	C26H51O-	Negative	[M-H]-	-0.654727	✓	-	✓	-	✓	✓	-	-	-	-
	391.395	C27:1	C27H51O-	Negative	[M-H]-	1.18	-	-	-	-	-	✓	-	-	-	-
	393.41	C27:0	C27H53O-	Negative	[M-H]-	-0.358997	✓	-	-	-	-	✓	-	-	-	-
	407.426	C28:0	C28H55O-	Negative	[M-H]-	-0.729948	✓	-	✓	-	-	✓	-	-	-	-
	419.426	C29:1	C29H55O-	Negative	[M-H]-	0.62	-	-	-	-	-	✓	-	-	-	-
	421.442	C29:0	C29H57O-	Negative	[M-H]-	1.21	-	-	-	-	-	✓	-	-	-	-
	435.457	C30:0	C30H59O-	Negative	[M-H]-	-0.79051	✓	-	-	-	-	✓	-	-	-	-
	449.473	C31:0	C31H61O-	Negative	[M-H]-	0.47	-	-	-	-	-	✓	-	-	-	-
	463.488	C32:0	C32H63O-	Negative	[M-H]-	-0.95	-	-	-	-	-	✓	-	-	-	-
	477.504	C33:0	C33H65O-	Negative	[M-H]-	-0.19	-	-	-	-	-	✓	-	-	-	-
	Polycyclic aromatic hydrocarbons (PAHs)
	Observed m/z	Putative I.D.	Formula (observed)	Polarity	OrbiSIMS Adduct	Mass deviation (δppm)	Gooseberry	Apple blossom	Asparagus	Kiwi leaf	Tomato leaf	Pine needle	Victoria plum	Golden Gage plum	Gooseberry leaf	Validation?
	130.065		C9H8N+	Positive	[M+N]+	-0.708107	-	-	-	-	✓	-	✓	✓	-	-
	142.065		C10H8N+	Positive	[M+N]+	-0.690528	-	-	-	-	✓	-	-	-	-	-
	154.065		C11H8N+	Positive	[M+N]+	-1.03268	-	-	-	-	✓	-	✓	-	✓	-
	156.081		C11H10N+	Positive	[M+N]+	-0.720353	-	-	-	-	✓	-	-	-	-	-
	168.081		C12H10N+	Positive	[M+N]+	-0.827578	-	-	-	-	✓	-	-	-	-	-
	180.081		C13H10N+	Positive	[M+N]+	-0.931619	-	-	-	-	✓	-	-	-	✓	-
	190.065		C14H8N+	Positive	[M+N]+	-0.68	-	-	-	-	-	-	-	-	✓	-
	194.096		C14H12N+	Positive	[M+N]+	-0.483093	-	-	-	-	✓	-	-	-	-	-
	204.081		C15H10N+	Positive	[M+N]+	1.08	-	-	-	-	-	-	-	-	✓	-
	216.081		C16H10N+	Positive	[M+N]+	1.02	-	-	-	-	-	-	-	-	✓	-
	254.096		C19H12N+	Positive	[M+N]+	-0.91	-	-	-	-	-	-	-	-	✓	-
	Linear/branched chain hydrocarons
	Observed m/z	Putative I.D.	Formula (observed)	Polarity	OrbiSIMS adduct	Mass deviation (δppm)	Gooseberry		Apple blossom		Asparagus		Kiwi leaf		Tomato leaf		Pine needle		Victoria plum		Golden Gage plum		Gooseberry leaf
							cryo-OrbiSIMS	GC-MS	cryo-OrbiSIMS	GC-MS	cryo-OrbiSIMS	GC-MS	cryo-OrbiSIMS	GC-MS	cryo-OrbiSIMS	GC-MS	cryo-OrbiSIMS	GC-MS	cryo-OrbiSIMS	GC-MS	cryo-OrbiSIMS	GC-MS	cryo-OrbiSIMS	GC-MS
	254.284	C17:0	C17H36N+	Positive	[M+N]+	-0.941597	✓	-	-	-	-	-	-	-	-	-	-	-	-	-	-	-	-	-
	266.284	C18:1	C18H36N+	Positive	[M+N]+	-0.737682	✓	-	-	-	-	-	-	-	-	-	-	-	-	-	-	-	-	-
	268.3	C18:0	C18H38N+	Positive	[M+N]+	-0.801093	✓	-	-	-	-	-	-	-	✓	-	-	-	✓	-	-	-	-	-
	280.3	C19:1	C19H38N+	Positive	[M+N]+	-0.754311	✓	-	-	-	-	-	-	-	-	-	-	-	✓	-	-	-	-	-
	282.316	C19:0	C19H40N+	Positive	[M+N]+	-0.67454	-	-	-	-	-	-	-	-	✓	-	-	-	-	✓	-	-	-	-
	294.316	C20:1	C20H40N+	Positive	[M+N]+	-0.660628	✓	-	-	-	-	-	-	-	-	-	-	-	-	-	-	-	-	-
	296.331	C20:0	C20H42N+	Positive	[M+N]+	-0.76131	✓	-	-	-	-	-	-	-	✓	-	-	-	-	-	-	-	-	-
	308.331	C21:1	C21H42N+	Positive	[M+N]+	-0.815465	✓	-	-	-	-	-	-	-	-	-	-	-	-	-	-	-	-	-
	310.347	C21:0	C21H44N+	Positive	[M+N]+	-0.838631	✓	-	-	-	-	-	-	-	✓	-	-	-	-	✓	-	✓	-	✓
	322.347	C22:1	C22H44N+	Positive	[M+N]+	-0.885485	✓	-	-	-	-	-	-	-	-	-	-	-	-	-	-	-	-	-
	324.362	C22:0	C22H46N+	Positive	[M+N]+	-0.791261	✓	-	✓	-	-	-	-	-	✓	-	-	✓	-	-	-	-	-	-
	336.362	C23:1	C23H46N+	Positive	[M+N]+	-0.881786	✓	-	✓	-	-	-	-	-	-	-	-	-	-	-	-	-	-	-
	338.378	C23:0	C23H48N+	Positive	[M+N]+	-0.967326	✓	✓	✓	-	-	-	-	-	✓	-	-	✓	-	✓	-	✓	-	✓
	350.378	C24:1	C24H48N+	Positive	[M+N]+	-0.784676	✓	-	-	-	-	-	-	-	✓	✓	-	-	-	-	-	-	-	-
	352.394	C24:0	C24H50N+	Positive	[M+N]+	-0.92302	✓	-	✓	-	✓	-	-	-	✓	-	-	-	✓	-	-	-	-	-
	364.394	C25:1	C25H50N+	Positive	[M+N]+	-0.804806	✓	-	-	-	-	-	-	-	✓	-	-	-	-	-	-	-	-	-
	366.409	C25:0	C25H52N+	Positive	[M+N]+	-0.895901	✓	✓	✓	-	✓	-	-	-	✓	✓	-	✓	-	✓	-	✓	✓	✓
	378.409	C26:1	C26H52N+	Positive	[M+N]+	-0.788358	✓	-	-	-	✓	-	-	-	✓	-	-	-	-	-	-	-	-	-
	380.425	C26:0	C26H54N+	Positive	[M+N]+	-0.858075	✓	-	-	-	✓	-	-	-	✓	-	-	-	✓	-	-	-	✓	-
	392.425	C27:1	C27H54N+	Positive	[M+N]+	-0.638168	✓	-	-	-	-	-	-	-	-	-	-	-	-	-	-	-	✓	-
	394.441	C27:0	C27H56N+	Positive	[M+N]+	-0.752312	✓	✓	✓	-	✓	-	✓	-	✓	✓	-	✓	-	✓	-	-	✓	✓
	404.425	C28:2	C28H54N+	Positive	[M+N]+	-0.615936	✓	-	-	-	-	-	-	-	-	-	-	-	-	-	-	-	-	-
	406.441	C28:1	C28H56N+	Positive	[M+N]+	-0.730979	✓	-	-	-	✓	-	-	-	-	-	-	-	✓	-	✓	-	✓	-
	408.456	C28:0	C28H58N+	Positive	[M+N]+	-0.72166	✓	-	✓	-	✓	-	-	-	✓	-	-	-	-	-	-	-	✓	-
	418.441	C29:2	C29H56N+	Positive	[M+N]+	-0.593712	✓	-	-	-	-	-	-	-	-	-	-	-	✓	-	-	-	-	-
	420.456	C29:1	C29H58N+	Positive	[M+N]+	-0.774396	✓	-	✓	-	-	-	-	-	-	-	✓	-	✓	-	✓	-	✓	-
	422.472	C29:0	C29H60N+	Positive	[M+N]+	-0.747569	✓	✓	✓	-	-	-	✓	-	✓	✓	✓	✓	✓	✓	✓	✓	✓	✓
	434.472	C30:1	C30H60N+	Positive	[M+N]+	-0.478205	✓	-	-	-	-	-	-	-	-	-	-	-	✓	-	-	-	✓	-
	436.488	C30:0	C30H62N+	Positive	[M+N]+	-0.570275	✓	✓	-	-	✓	-	✓	-	✓	✓	-	-	✓	✓	✓	✓	✓	✓
	448.488	C31:1	C31H62N+	Positive	[M+N]+	-0.59734	✓	-	-	-	-	-	✓	-	-	-	-	-	-	-	-	-	✓	-
	450.503	C31:0	C31H64N+	Positive	[M+N]+	-0.648755	✓	✓	-	-	-	-	✓	-	-	✓	-	-	-	✓	-	-	✓	✓
	462.503	C32:1	C32H64N+	Positive	[M+N]+	-0.479348	✓	-	-	-	-	-	✓	-	-	-	-	-	-	-	-	-	✓	-
	464.519	C32:0	C32H66N+	Positive	[M+N]+	-0.637003	✓	✓	-	-	-	-	✓	-	-	✓	-	-	-	-	-	✓	✓	-
	476.519	C33:1	C33H66N+	Positive	[M+N]+	-0.378998	-	-	-	-	-	-	✓	-	-	-	-	-	-	-	-	-	✓	-
	478.535	C33:0	C33H68N+	Positive	[M+N]+	-0.579059	-	✓	-	-	-	-	✓	-	-	✓	-	-	-	-	-	-	✓	-
	Linear/branched chain Fatty acids/Wax esters
	Observed m/z	Putative I.D.	Formula (observed)	Polarity	OrbiSIMS adduct	Mass deviation (δppm)	Gooseberry	Apple blossom	Asparagus	Kiwi leaf	Tomato leaf	Pine needle	Victoria plum	Golden Gage plum	Gooseberry leaf	Validation?
	255.232	C16:1	C16H31O2+	Positive	[M+H]+	0.55	-	-	-	-	-	✓	-	-	-	-
	297.279	C19:1	C19H37O2+	Positive	[M+H]+	0.64	-	-	-	-	-	-	-	-	✓	-
	325.31	C21:1	C21H41O2+	Positive	[M+H]+	-0.34	-	-	-	-	-	-	-	-	✓	-
	337.346	C23:0	C23H45O+	Positive	[M+H-H2O]+	-1.45	-	-	-	-	-	✓	-	-	-	-
	397.404	C26:0	C26H53O2+	Positive	[M+H]+	-0.03	-	-	-	-	-	-	-	-	✓	-
	419.386	C26:0	C26H52NaO2+	Positive	[M+Na]+	0.12	-	-	-	-	✓	-	-	-	-	-
	425.435	C28:0	C28H57O2+	Positive	[M+H]+	-0.73	-	-	-	-	-	-	-	-	✓	-
	437.435	C29:1	C29H57O2+	Positive	[M+H]+	-0.71	-	-	-	-	-	-	✓	✓	-	-
	439.451	C29:0	C29H59O2+	Positive	[M+H]+	0.09	-	-	-	-	-	✓	✓	-	-	-
	447.417	C28:0	C28H56NaO2+	Positive	[M+Na]+	-0.56	-	-	-	-	✓	-	-	-	-	-
	453.467	C30:0	C30H61O2+	Positive	[M+H]+	0.86	-	-	-	-	-	-	-	-	✓	-
	473.435	C32:4	C32H57O2+	Positive	[M+H]+	-0.65	-	-	-	-	-	✓	-	-	-	-
	481.498	C32:0	C32H65O2+	Positive	[M+H]+	0.19	-	-	-	-	-	-	-	-	✓	-
	Observed m/z	Putative I.D.	Formula (observed)	Polarity	OrbiSIMS Adduct	Mass deviation (δppm)	Gooseberry	Apple blossom	Asparagus	Kiwi leaf	Tomato leaf	Pine needle	Victoria plum	Golden Gage plum	Gooseberry leaf	Validation?
	169.123	C10:1	C10H17O2-	Negative	[M-H]-	-1.30713	-	✓	✓	-	-	-	-	-	-	-
	171.139	C10:0	C10H19O2-	Negative	[M-H]-	-0.29	-	-	-	-	-	✓	-	-	-	-
	183.139	C11:1	C11H19O2-	Negative	[M-H]-	-1.57931	✓	✓	✓	-	-	✓	-	-	-	-
	185.155	C11:0	C11H21O2-	Negative	[M-H]-	1.62	-	-	-	-	-	✓	-	-	-	-
	195.139	C12:2	C12H19O2-	Negative	[M-H]-	-0.26	-	-	-	-	-	✓	-	-	-	-
	197.155	C12:1	C12H21O2-	Negative	[M-H]-	-1.36672	✓	✓	✓	-	-	✓	-	-	-	-
	199.17	C12:0	C12H23O2-	Negative	[M-H]-	-1.76	-	-	-	-	-	✓	-	-	-	-
	211.17	C13:1	C13H23O2-	Negative	[M-H]-	-1.24286	✓	✓	✓	-	-	✓	-	-	-	-
	213.186	C13:0	C13H25O2-	Negative	[M-H]-	0	-	-	-	-	-	✓	-	-	-	-
	223.17	C14:2	C14H23O2-	Negative	[M-H]-	-1.57	-	-	-	-	-	✓	-	-	-	-
	225.186	C14:1	C14H25O2-	Negative	[M-H]-	-1.2262	✓	✓	✓	-	-	✓	-	-	-	-
	227.202	C14:0	C14H27O2-	Negative	[M-H]-	-1.15565	-	-	✓	-	-	✓	-	-	-	-
	239.202	C15:1	C15H27O2-	Negative	[M-H]-	-1.1144	✓	✓	✓	-	-	✓	-	-	-	-
	241.217	C15:0	C15H29O2-	Negative	[M-H]-	-1.07837	✓	✓	✓	-	-	✓	-	-	-	-
	251.202	C16:2	C16H27O2-	Negative	[M-H]-	1.39	-	-	-	-	-	✓	-	-	-	-
	251.238	C17:0	C17H31O-	Negative	[M-H-H2O]-	-0.16	-	-	-	-	-	✓	-	-	-	-
	253.217	C16:1	C16H29O2-	Negative	[M-H]-	-1.03078	✓	✓	✓	-	-	✓	-	-	-	-
	255.233	C16:0	C16H31O2-	Negative	[M-H]-	-1.01872	✓	✓	✓	-	-	✓	-	-	-	-
	267.233	C17:1	C17H31O2-	Negative	[M-H]-	-1.00624	✓	-	-	-	-	✓	-	-	-	-
	269.249	C17:0	C17H33O2-	Negative	[M-H]-	1.49	-	-	-	-	-	✓	-	-	-	-
	277.217	C18:3	C18H29O2-	Negative	[M-H]-	-1.08423	-	✓	-	-	-	-	-	-	-	-
	279.233	C18:2	C18H31O2-	Negative	[M-H]-	-1.07401	-	✓	✓	-	-	✓	-	-	-	-
	281.248	C18:1	C18H33O2-	Negative	[M-H]-	-1.10365	✓	✓	-	-	-	✓	-	-	-	-
	283.264	C18:0	C18H35O2-	Negative	[M-H]-	-1.00067	✓	✓	✓	-	-	✓	-	-	-	-
	291.269	C20:1	C20H35O-	Negative	[M-H-H2O]-	-1.17	-	-	-	-	-	✓	-	-	-	-
	295.264	C19:1	C19H35O2-	Negative	[M-H]-	-1.10601	✓	-	-	-	-	✓	-	-	-	-
	297.28	C19:0	C19H37O2-	Negative	[M-H]-	0.34	-	-	-	-	-	✓	-	-	-	-
	307.264	C20:2	C20H35O2-	Negative	[M-H]-	-0.81	-	-	-	-	-	✓	-	-	-	-
	309.28	C20:1	C20H37O2-	Negative	[M-H]-	-0.753578	✓	-	✓	-	-	✓	-	-	-	-
	311.296	C20:0	C20H39O2-	Negative	[M-H]-	-0.6973	✓	-	✓	-	-	✓	-	-	-	-
	319.3	C22:1	C22H39O-	Negative	[M-H-H2O]-	-2	-	-	-	-	-	✓	-	-	-	-
	321.316	C22:0	C22H41O-	Negative	[M-H]-	-0.9	-	-	-	-	-	✓	-	-	-	-
	323.295	C21:1	C21H39O2-	Negative	[M-H]-	-1.7	-	-	-	-	-	✓	-	-	-	-
	325.311	C21:0	C21H41O2-	Negative	[M-H]-	-0.62	-	-	-	-	-	✓	-	-	-	-
	335.295	C22:2	C22H39O2-	Negative	[M-H]-	-1.64	-	-	-	-	-	✓	-	-	-	-
	337.311	C22:1	C22H41O2-	Negative	[M-H]-	-0.497266	✓	-	✓	-	-	✓	-	-	-	-
	339.327	C22:0	C22H43O2-	Negative	[M-H]-	-0.975657	✓	✓	✓	-	✓	✓	-	-	-	-
	347.332	C24:1	C24H43O-	Negative	[M-H-H2O]-	0.17	-	-	-	-	-	✓	-	-	-	-
	349.348	C24:0	C24H45O-	Negative	[M-H-H2O]-	1.17	-	-	-	-	-	✓	-	-	-	-
	351.327	C23:1	C23H43O2-	Negative	[M-H]-	0.43	-	-	-	-	-	✓	-	-	-	-
	353.342	C23:0	C23H45O2-	Negative	[M-H]-	-0.748754	-	✓	-	-	-	✓	-	-	-	-
	363.327	C24:2	C24H43O2-	Negative	[M-H]-	-0.368538	-	-	✓	-	-	✓	-	-	-	-
	365.342	C24:1	C24H45O2-	Negative	[M-H]-	-0.900251	✓	✓	✓	-	✓	✓	-	-	-	-
	367.358	C24:0	C24H47O2-	Negative	[M-H]-	-0.911462	✓	✓	✓	✓	✓	✓	-	-	-	-
	377.379	C26:0	C26H49O-	Negative	[M-H-H2O]-	0.29	-	-	-	-	-	✓	-	-	-	-
	379.358	C25:1	C25H47O2-	Negative	[M-H]-	-0.588889	✓	-	✓	-	-	✓	-	-	-	-
	381.374	C25:0	C25H49O2-	Negative	[M-H]-	-0.619208	✓	✓	✓	-	✓	✓	-	-	-	-
	391.358	C26:2	C26H47O2-	Negative	[M-H]-	-0.38	-	-	-	-	-	✓	-	-	-	-
	393.374	C26:1	C26H49O2-	Negative	[M-H]-	-0.383322	✓	-	✓	-	✓	✓	-	-	-	-
	395.389	C26:0	C26H51O2-	Negative	[M-H]-	-0.9067	✓	✓	✓	✓	✓	✓	-	-	-	-
	405.41	C28:0	C28H53O-	Negative	[M-H-H2O]-	-0.47	-	-	-	-	-	✓	-	-	-	-
	407.389	C27:1	C27H51O2-	Negative	[M-H]-	-0.669875	✓	-	✓	-	-	✓	-	-	-	-
	409.405	C27:0	C27H53O2-	Negative	[M-H]-	-0.655721	✓	-	✓	-	✓	✓	-	-	-	-
	421.405	C28:1	C28H53O2-	Negative	[M-H]-	-0.400208	✓	-	✓	-	✓	✓	-	-	-	-
	423.421	C28:0	C28H55O2-	Negative	[M-H]-	-0.464707	✓	✓	✓	✓	✓	✓	-	-	-	-
	433.405	C29:2	C29H53O2-	Negative	[M-H]-	-0.23	-	-	-	-	-	✓	-	-	-	-
	433.442	C30:0	C30H57O-	Negative	[M-H-H2O]-	1.18	-	-	-	-	-	✓	-	-	-	-
	435.421	C29:1	C29H55O2-	Negative	[M-H]-	-0.751533	✓	-	-	-	-	✓	-	-	-	-
	437.436	C29:0	C29H57O2-	Negative	[M-H]-	-0.701968	✓	-	-	-	✓	✓	-	-	-	-
	447.421	C30:2	C30H55O2-	Negative	[M-H]-	0.56	-	-	-	-	-	✓	-	-	-	-
	447.457	C31:0	C31H59O-	Negative	[M-H-H2O]-	-0.31	-	-	-	-	-	✓	-	-	-	-
	449.436	C30:1	C30H57O2-	Negative	[M-H]-	-0.633905	✓	-	-	-	-	✓	-	-	-	-
	451.452	C30:0	C30H59O2-	Negative	[M-H]-	-0.672422	✓	✓	✓	✓	✓	✓	-	-	-	-
	461.437	C31:2	C31H57O2-	Negative	[M-H]-	1.3	-	-	-	-	-	✓	-	-	-	-
	461.473	C32:0	C32H61O-	Negative	[M-H-H2O]-	0.46	-	-	-	-	-	✓	-	-	-	-
	463.452	C31:1	C31H59O2-	Negative	[M-H]-	-0.11	-	-	-	-	-	✓	-	-	-	-
	465.468	C31:0	C31H61O2-	Negative	[M-H]-	0.65	-	-	-	-	-	✓	-	-	-	-
	475.452	C32:2	C32H59O2-	Negative	[M-H]-	-0.971496	-	✓	-	-	-	✓	-	-	-	-
	475.489	C33:0	C33H63O-	Negative	[M-H-H2O]-	1.18	-	-	-	-	-	✓	-	-	-	-
	477.468	C32:1	C32H61O2-	Negative	[M-H]-	-0.982055	-	-	-	-	✓	✓	-	-	-	-
	479.483	C32:0	C32H63O2-	Negative	[M-H]-	-1.11418	-	-	-	✓	-	✓	-	-	-	-
	489.504	C34:0	C34H65O-	Negative	[M-H-H2O]-	-0.18	-	-	-	-	-	✓	-	-	-	-
	491.483	C33:1	C33H63O2-	Negative	[M-H]-	-0.71	-	-	-	-	-	✓	-	-	-	-
	493.499	C33:0	C33H65O2-	Negative	[M-H]-	0	-	-	-	-	-	✓	-	-	-	-
	503.423	C31:0	C31H60KO2-	Negative	[M+K-2H]-	-1.17	-	-	-	-	-	✓	-	-	-	-
	503.483	C34:2	C34H63O2-	Negative	[M-H]-	-0.7	-	-	-	-	-	✓	-	-	-	-
	505.499	C34:1	C34H65O2-	Negative	[M-H]-	-0.793077	-	-	-	-	✓	✓	-	-	-	-
	507.515	C34:0	C34H67O2-	Negative	[M-H]-	0.69	-	-	-	-	-	✓	-	-	-	-
	515.483	C35:3	C35H63O2-	Negative	[M-H]-	-1.19221	-	✓	-	-	-	-	-	-	-	-
	517.499	C35:2	C35H65O2-	Negative	[M-H]-	-1.25069	-	✓	-	-	-	-	-	-	-	-
	517.535	C36:0	C36H69O-	Negative	[M-H-H2O]-	-0.75	-	-	-	-	-	✓	-	-	-	-
	519.514	C35:1	C35H67O2-	Negative	[M-H]-	-1.31193	-	-	-	✓	-	✓	-	-	-	-
	521.53	C35:0	C35H69O2-	Negative	[M-H]-	-0.59	-	-	-	-	-	✓	-	-	-	-
	531.515	C36:2	C36H67O2-	Negative	[M-H]-	-0.59	-	-	-	-	-	✓	-	-	-	-
	533.53	C36:1	C36H69O2-	Negative	[M-H]-	-1.15064	-	-	-	-	✓	✓	-	-	-	-
	535.546	C36:0	C36H71O2-	Negative	[M-H]-	0.08	-	-	-	-	-	✓	-	-	-	-
	547.546	C37:1	C37H71O2-	Negative	[M-H]-	-1.15771	-	-	-	✓	-	✓	-	-	-	-
	561.561	C38:1	C38H73O2-	Negative	[M-H]-	-0.932934	-	-	-	-	✓	-	-	-	-	-
	563.577	C38:0	C38H75O2-	Negative	[M-H]-	-0.46	-	-	-	-	-	✓	-	-	-	-
	Modified linear/branched chain Fatty acids/Wax esters
	Observed m/z	Putative I.D.	Formula (observed)	Polarity	OrbiSIMS adduct	Mass deviation (δppm)	Gooseberry	Apple blossom	Asparagus	Kiwi leaf	Tomato leaf	Pine needle	Victoria plum	Golden Gage plum	Gooseberry leaf	Validation?
	313.274	x-oxo C19:0	C19H37O3+	Positive	[M+H]+	0.89	-	-	-	-	-	-	✓	-	-	-
	Observed m/z	Putative I.D.	Formula (observed)	Polarity	OrbiSIMS adduct	Mass deviation (δppm)	Gooseberry	Apple blossom	Asparagus	Kiwi leaf	Tomato leaf	Pine needle	Victoria plum	Golden Gage plum	Gooseberry leaf	Validation?
	109.029	x-oxo-C6:1	C6H5O2-	Negative	[M-H-H2O]-	-1.51549	-	✓	-	-	-	-	-	-	-	-
	171.103	x-oxo-C9:0	C9H15O3-	Negative	[M-H]-	-1.18973	-	✓	-	-	-	-	-	-	-	-
	173.118	x-hydroxy C9:0	C9H17O3-	Negative	[M-H]-	-1.85	-	-	-	-	-	✓	-	-	-	-
	185.118	x-oxo C10:0	C10H17O3-	Negative	[M-H]-	-1.38056	-	✓	-	-	-	-	-	-	-	-
	199.134	x-hydroxy C11:1	C11H19O3-	Negative	[M-H]-	0.15	-	-	-	-	-	✓	-	-	-	-
	213.15	x-oxo C12:0	C12H21O3-	Negative	[M-H]-	1.78	-	-	-	-	-	✓	-	-	-	-
	215.165	x-hydroxy C12:0	C12H23O3-	Negative	[M-H]-	-1.25	-	-	-	-	-	✓	-	-	-	-
	227.165	x-oxo C13:0	C13H23O3-	Negative	[M-H]-	-1.19	-	-	-	-	-	✓	-	-	-	-
	239.165	x-oxo C14:1	C14H23O3-	Negative	[M-H]-	-1.13	-	-	-	-	-	✓	-	-	-	-
	241.181	x-oxo C14:0	C14H25O3-	Negative	[M-H]-	0.33	-	-	-	-	-	✓	-	-	-	-
	255.197	x-oxo C15:0	C15H27O3-	Negative	[M-H]-	1.68	-	-	-	-	-	✓	-	-	-	-
	257.212	x-hydroxy C15:0	C15H29O3-	Negative	[M-H]-	-0.86	-	-	-	-	-	✓	-	-	-	-
	263.163	x-oxo C14:0	C14H24NaO3-	Negative	[M+Na-2H]-	0.53	-	-	-	-	-	✓	-	-	-	-
	267.196	x-hydroxy, x-oxo C16:1	C16H27O3-	Negative	[M-H-H2O]-	-0.982672	-	✓	-	-	-	-	-	-	-	-
	269.212	x-oxo C16:0	C16H29O3-	Negative	[M-H]-	-0.979029	-	✓	-	-	-	✓	-	-	-	-
	271.228	x-hydroxy C16:0	C16H31O3-	Negative	[M-H]-	-0.922594	-	✓	-	-	-	✓	-	-	-	-
	285.207	x-hydroxy-x-oxo C16:0	C16H29O4-	Negative	[M-H]-	-0.863349	-	✓	-	-	-	-	-	-	-	-
	291.194	x-oxo C16:0	C16H28NaO3-	Negative	[M+Na-2H]-	-0.55	-	-	-	-	-	✓	-	-	-	-
	293.21	x-hydroxy C16:0	C16H30NaO3-	Negative	[M+Na-2H]-	0.65	-	-	-	-	-	✓	-	-	-	-
	297.243	x-hydroxy C18:0	C18H33O3-	Negative	[M-H]-	-1.75	-	-	-	-	-	✓	-	-	-	-
	299.259	x-hydroxy C18:0	C18H35O3-	Negative	[M-H]-	-0.57	-	-	-	-	-	✓	-	-	-	-
	307.168	x-oxo C16:0	C16H28KO3-	Negative	[M+K-2H]-	-0.33	-	-	-	-	-	✓	-	-	-	-
	313.275	x-hydroxy C19:0	C19H37O3-	Negative	[M-H]-	0.57	-	-	-	-	-	✓	-	-	-	-
	325.275	x-oxo C20:0	C20H37O3-	Negative	[M-H]-	0.55	-	-	-	-	-	✓	-	-	-	-
	327.29	x-hydroxy C20:0	C20H39O3-	Negative	[M-H]-	-1.44	-	-	-	-	-	✓	-	-	-	-
	341.306	x-hydroxy C21:0	C21H41O3-	Negative	[M-H]-	-0.35	-	-	-	-	-	✓	-	-	-	-
	353.306	x-oxo C22:0	C22H41O3-	Negative	[M-H]-	-0.34	-	-	-	-	-	✓	-	-	-	-
	355.322	x-hydroxy C22:0	C22H43O3-	Negative	[M-H]-	0.65	-	-	-	-	-	✓	-	-	-	-
	367.322	x-oxo C23:0	C23H43O3-	Negative	[M-H]-	0.63	-	-	-	-	-	✓	-	-	-	-
	369.337	x-hydroxy C23:0	C23H45O3-	Negative	[M-H]-	-1.14	-	-	-	-	-	✓	-	-	-	-
	379.322	x-oxo C24:1	C24H43O3-	Negative	[M-H]-	-0.452298	-	-	✓	-	-	✓	-	-	-	-
	381.337	x-oxo C24:0	C24H45O3-	Negative	[M-H]-	-0.479627	-	-	✓	-	-	-	-	-	-	-
	383.353	x-hydroxy C24:0	C24H47O3-	Negative	[M-H]-	-0.531016	-	-	✓	-	-	✓	-	-	-	-
	397.369	x-hydroxy C25:0	C25H49O3-	Negative	[M-H]-	0.7	-	-	-	-	-	✓	-	-	-	-
	409.369	x-oxo C26:0	C26H49O3-	Negative	[M-H]-	-0.48872	✓	-	✓	-	-	✓	-	-	-	-
	411.384	x-hydroxy C26:0	C26H51O3-	Negative	[M-H]-	-0.556819	✓	-	✓	-	-	✓	-	-	-	-
	425.4	x-hydroxy C27:0	C27H53O3-	Negative	[M-H]-	-0.339053	✓	-	-	-	-	-	-	-	-	-
	435.384	x-oxo C28:1	C28H51O3-	Negative	[M-H]-	-0.85	-	-	-	-	-	✓	-	-	-	-
	437.4	x-oxo C28:0	C28H53O3-	Negative	[M-H]-	-0.68488	✓	-	-	-	-	✓	-	-	-	-
	439.416	x-hydroxy C28:0	C28H55O3-	Negative	[M-H]-	-0.679083	✓	-	✓	-	-	✓	-	-	-	-
	467.447	x-hydroxy C30:0	C30H59O3-	Negative	[M-H]-	0.06	-	-	-	-	-	✓	-	-	-	-
	483.442	x,x-dihydroxy C30:0	C30H59O4-	Negative	[M-H]-	0.25	-	-	-	-	-	✓	-	-	-	-
	537.525	x-hydroxy C35:0	C35H69O3-	Negative	[M-H]-	-0.41	-	-	-	-	-	✓	-	-	-	-
	Peptide fragments
	Observed m/z	Putative I.D.	Formula (observed)	Polarity	OrbiSIMS adduct	Mass deviation (δppm)	Gooseberry	Apple blossom	Asparagus	Kiwi leaf	Tomato leaf	Pine needle	Victoria plum	Golden Gage plum	Gooseberry leaf	Validation?
	253.096		C7H17N4O4S+	Positive	[M+NH4]+	0	-	-	-	-	-	-	-	-	✓	-
	275.081		C9H15N4O4S+	Positive	[M+H-H2O]+	-0.18	-	-	-	-	-	-	-	-	✓	-
	Observed m/z	Putative I.D.	Formula (observed)	Polarity	OrbiSIMS adduct	Mass deviation (δppm)	Gooseberry	Apple blossom	Asparagus	Kiwi leaf	Tomato leaf	Pine needle	Victoria plum	Golden Gage plum	Gooseberry leaf	Validation?
	219.081		C8H15N2O3S-	Negative	[M-H]-	0.51	-	-	-	-	-	✓	-	-	-	-
	235.076		C8H15N2O4S-	Negative	[M-H]-	0.85	-	-	-	-	-	✓	-	-	-	-
	294.182		C15H24N3O3-	Negative	[M-H-H2O]-	-1.09	-	-	-	-	-	✓	-	-	-	-
	295.175		C12H24N4NaO3-	Negative	[M+Na-2H]-	-0.54	-	-	-	-	-	✓	-	-	-	-
	298.156		C17H20N3O2-	Negative	[M-H-H2O]-	-0.34	-	-	-	-	-	✓	-	-	-	-
	354.204		C17H28N3O5-	Negative	[M-H-H2O]-	1.58	-	-	-	-	-	✓	-	-	-	-
	356.14		C14H22N5O4S-	Negative	[M-H]-	0.56	-	-	-	-	-	✓	-	-	-	-
	361.124		C13H18N6NaO5-	Negative	[M+Na-2H]-	-0.53	-	-	-	-	-	✓	-	-	-	-
	369.118		C16H18N4NaO5-	Negative	[M+Na-2H]-	-0.12	-	-	-	-	-	✓	-	-	-	-
	370.155		C15H24N5O4S-	Negative	[M-H]-	-1.22	-	-	-	-	-	✓	-	-	-	-
	371.115		C13H19N6O5S-	Negative	[M-H]-	1.86	-	-	-	-	-	✓	-	-	-	-
	386.15		C15H24N5O5S-	Negative	[M-H-H2O]-	-0.93	-	-	-	-	-	✓	-	-	-	-
	450.212		C22H29N5NaO4-	Negative	[M+Na-2H]-	-0.6	-	-	-	-	-	✓	-	-	-	-
	Glycerolipids (MAG/DAG/TAG)
	Observed m/z	Putative I.D.	Formula (observed)	Polarity	OrbiSIMS adduct	Mass deviation (δppm)	Gooseberry	Apple blossom	Asparagus	Kiwi leaf	Tomato leaf	Pine needle	Victoria plum	Golden Gage plum	Gooseberry leaf	Validation?
	425.362	DAG(23:0)	C26H49O4+	Positive	[M+H-H2O]+	-1.27	-	-	-	-	-	✓	-	-	-	-
	453.394	DAG(25:0)	C28H53O4+	Positive	[M+H-H2O]+	0.35	-	-	-	-	-	✓	-	-	-	-
	481.425	DAG(27:0)	C30H57O4+	Positive	[M+H-H2O]+	-0.29	-	-	-	-	-	✓	-	-	-	-
	509.449	DAG(29:0)	C32H61O4+	Positive	[M+H-H2O]+	-0.86	-	-	-	-	-	✓	-	-	-	-
	549.449	DAG(29:0)	C32H62NaO5+	Positive	[M+Na]+	0.09	-	-	-	-	-	✓	-	-	-	-
	551.503	DAG(32:0)	C35H67O4+	Positive	[M+H-H2O]+	-0.71	-	-	-	-	-	-	✓	-	-	-
	563.428	TAG(29:0)	C32H60NaO6+	Positive	[M+Na]+	-0.37	-	-	-	-	-	✓	-	-	-	-
	579.535	DAG(34:0)	C37H71O4+	Positive	[M+H-H2O]+	0.53	-	-	-	-	-	-	✓	-	-	-
	607.566	DAG(36:0)	C39H75O4+	Positive	[M+H-H2O]+	0.02	-	-	-	-	-	-	✓	-	-	-
	679.587	TAG(39:1)	C42H79O6+	Positive	[M+H]+	-0.18	-	-	-	-	-	✓	-	-	-	-
	689.607	DAG(41:3)	C44H81O5+	Positive	[M+H]+	-1.23	-	-	-	-	-	✓	-	-	-	-
	707.618	TAG(41:1)	C44H83O6+	Positive	[M+H]+	-0.59	-	-	-	-	-	✓	-	-	-	-
	735.649	TAG(43:1)	C46H87O6+	Positive	[M+H]+	-0.98	-	-	-	-	-	✓	-	-	-	-
	745.67	TAG(45:1)	C48H89O5+	Positive	[M+H-H2O]+	-0.6	-	-	-	-	-	✓	-	-	-	-
	763.68	TAG(45:1)	C48H91O6+	Positive	[M+H]+	-1.34	-	-	-	-	-	✓	-	-	-	-
	Observed m/z	Putative I.D.	Formula (observed)	Polarity	OrbiSIMS adduct	Mass deviation (δppm)	Gooseberry	Apple blossom	Asparagus	Kiwi leaf	Tomato leaf	Pine needle	Victoria plum	Golden Gage plum	Gooseberry leaf	Validation?
	281.212	MAG(14:0)	C17H29O3-	Negative	[M-H-H2O]-	-0.78	-	-	-	-	-	✓	-	-	-	-
	287.223	MAG(13:0)	C16H31O4-	Negative	[M-H]-	-0.829437	-	✓	-	-	-	✓	-	-	-	-
	309.243	MAG(16:1)	C19H33O3-	Negative	[M-H-H2O]-	-1.68	-	-	-	-	-	✓	-	-	-	-
	325.238	DAG(16:0)	C19H33O4-	Negative	[M-H-H2O]-	-1.32	-	-	-	-	-	✓	-	-	-	-
	339.29	MAG(18:0)	C21H39O3-	Negative	[M-H-H2O]-	-1.39	-	-	-	-	-	✓	-	-	-	-
	343.285	MAG(17:0)	C20H39O4-	Negative	[M-H]-	-1.11	-	-	-	-	-	✓	-	-	-	-
	365.306	MAG(20:1)	C23H41O3-	Negative	[M-H-H2O]-	-0.33	-	-	-	-	-	✓	-	-	-	-
	381.337	MAG(21:0)	C24H45O3-	Negative	[M-H-H2O]-	-1.1	-	-	-	-	-	✓	-	-	-	-
	383.317	MAG(20:1)	C26H43O4-	Negative	[M-H]-	0.83	-	-	-	-	-	✓	-	-	-	-
	393.337	MAG(22:1)	C25H45O3-	Negative	[M-H-H2O]-	-1.07	-	-	-	-	-	✓	-	-	-	-
	395.317	DAG(21:0)	C24H43O4-	Negative	[M-H-H2O]-	-0.632994	-	-	✓	-	-	✓	-	-	-	-
	395.353	MAG(22:0)	C25H47O3-	Negative	[M-H-H2O]-	-0.18	-	-	-	-	-	✓	-	-	-	-
	399.348	MAG(21:0)	C24H47O4-	Negative	[M-H]-	-0.629108	-	-	✓	-	-	-	-	-	-	-
	409.332	MAG(22:0)	C25H45O4-	Negative	[M-H]-	-0.482656	-	-	✓	-	-	✓	-	-	-	-
	411.348	MAG(22:1)	C25H47O4-	Negative	[M-H]-	0.05	-	-	-	-	-	✓	-	-	-	-
	413.327	DAG(21:0)	C24H45O5-	Negative	[M-H]-	-0.6	-	-	-	-	-	✓	-	-	-	-
	421.369	MAG(24:1)	C27H49O3-	Negative	[M-H-H2O]-	0.66	-	-	-	-	-	✓	-	-	-	-
	423.348	DAG(23:0)	C26H47O4-	Negative	[M-H-H2O]-	0.05	-	-	-	-	-	✓	-	-	-	-
	423.385	MAG(24:0)	C27H51O3-	Negative	[M-H-H2O]-	1.49	-	-	-	-	-	✓	-	-	-	-
	427.343	DAG(22:0)	C25H47O5-	Negative	[M-H]-	0.23	-	-	-	-	-	✓	-	-	-	-
	437.364	DAG(24:0)	C27H49O4-	Negative	[M-H-H2O]-	0.85	-	-	-	-	-	✓	-	-	-	-
	439.379	MAG(24:1)	C27H51O4-	Negative	[M-H]-	-0.64	-	-	-	-	-	✓	-	-	-	-
	441.359	DAG(23:0)	C26H49O5-	Negative	[M-H]-	1.02	-	-	-	-	-	✓	-	-	-	-
	451.379	DAG(25:0)	C28H51O4-	Negative	[M-H-H2O]-	-0.62	-	-	-	-	-	✓	-	-	-	-
	465.395	DAG(26:0)	C29H53O4-	Negative	[M-H-H2O]-	0.15	-	-	-	-	-	✓	-	-	-	-
	469.353	TAG(24:0)	C27H49O6-	Negative	[M-H]-	-0.98	-	-	-	-	-	✓	-	-	-	-
	469.39	DAG(25:0)	C28H53O5-	Negative	[M-H]-	0.32	-	-	-	-	-	✓	-	-	-	-
	479.411	DAG(27:0)	C30H55O4-	Negative	[M-H-H2O]-	0.88	-	-	-	-	-	✓	-	-	-	-
	483.405	DAG(26:0)	C29H55O5-	Negative	[M-H]-	-1.03	-	-	-	-	-	✓	-	-	-	-
	493.426	DAG(28:0)	C31H57O4-	Negative	[M-H-H2O]-	-0.47	-	-	-	-	-	✓	-	-	-	-
	497.384	TAG(26:0)	C29H53O6-	Negative	[M-H]-	-1.53	-	-	-	-	-	✓	-	-	-	-
	497.421	DAG(27:0)	C30H57O5-	Negative	[M-H]-	-0.3	-	-	-	-	-	✓	-	-	-	-
	507.442	DAG(29:0)	C32H59O4-	Negative	[M-H-H2O]-	0.24	-	-	-	-	-	✓	-	-	-	-
	509.421	DAG(28:1)	C31H57O5-	Negative	[M-H]-	-0.29	-	-	-	-	-	✓	-	-	-	-
	511.437	DAG(28:0)	C31H59O5-	Negative	[M-H]-	0.39	-	-	-	-	-	✓	-	-	-	-
	515.411	DAG(30:3)	C33H55O4-	Negative	[M-H-H2O]-	0.81	-	-	-	-	-	✓	-	-	-	-
	521.421	TAG(29:0)	C32H57O5-	Negative	[M-H-H2O]-	-0.29	-	-	-	-	-	✓	-	-	-	-
	521.458	DAG(30:0)	C33H61O4-	Negative	[M-H-H2O]-	0.9	-	-	-	-	-	✓	-	-	-	-
	525.416	TAG(28:0)	C31H57O6-	Negative	[M-H]-	-0.11	-	-	-	-	-	✓	-	-	-	-
	525.452	DAG(29:0)	C32H61O5-	Negative	[M-H]-	-0.86	-	-	-	-	-	✓	-	-	-	-
	529.426	DAG(31:3)	C34H57O4-	Negative	[M-H-H2O]-	-0.43	-	-	-	-	-	✓	-	-	-	-
	531.442	DAG(31:2)	C34H59O4-	Negative	[M-H-H2O]-	-1.0464	-	✓	-	-	✓	-	-	-	-	-
	533.457	DAG(31:1)	C34H61O4-	Negative	[M-H-H2O]-	-1.10206	-	✓	-	-	-	-	-	-	-	-
	535.473	DAG(31:0)	C34H63O4-	Negative	[M-H-H2O]-	-0.34	-	-	-	-	-	✓	-	-	-	-
	537.452	DAG(30:1)	C33H61O5-	Negative	[M-H]-	-0.84	-	-	-	-	-	✓	-	-	-	-
	539.432	TAG(29:0)	C32H59O6-	Negative	[M-H]-	0.54	-	-	-	-	-	✓	-	-	-	-
	539.468	DAG(30:0)	C33H63O5-	Negative	[M-H]-	-0.19	-	-	-	-	-	✓	-	-	-	-
	551.468	DAG(31:1)	C34H63O5-	Negative	[M-H]-	-0.18	-	-	-	-	-	✓	-	-	-	-
	553.447	TAG(30:0)	C33H61O6-	Negative	[M-H]-	-0.65	-	-	-	-	-	✓	-	-	-	-
	553.484	DAG(31:0)	C34H65O5-	Negative	[M-H]-	0.45	-	-	-	-	-	✓	-	-	-	-
	559.473	DAG(33:2)	C36H63O4-	Negative	[M-H-H2O]-	-0.935225	-	✓	-	-	✓	-	-	-	-	-
	561.414	TAG(29:0)	C32H58NaO6-	Negative	[M+Na-2H]-	0.61	-	-	-	-	-	✓	-	-	-	-
	561.489	DAG(33:1)	C36H65O4-	Negative	[M-H-H2O]-	-0.886037	-	✓	-	-	✓	-	-	-	-	-
	563.505	DAG(33:0)	C36H67O4-	Negative	[M-H-H2O]-	0.92	-	-	-	-	-	✓	-	-	-	-
	567.463	TAG(31:0)	C34H63O6-	Negative	[M-H]-	-0.02	-	-	-	-	-	✓	-	-	-	-
	579.499	DAG(33:1)	C36H67O5-	Negative	[M-H]-	-0.69	-	-	-	-	-	✓	-	-	-	-
	581.478	TAG(32:0)	C35H65O6-	Negative	[M-H]-	-1.14	-	-	-	-	-	✓	-	-	-	-
	581.515	DAG(33:0)	C36H69O5-	Negative	[M-H]-	-0.09	-	-	-	-	-	✓	-	-	-	-
	585.489	DAG(35:3)	C38H65O4-	Negative	[M-H-H2O]-	-0.902493	-	-	-	-	✓	-	-	-	-	-
	587.504	DAG(35:2)	C38H67O4-	Negative	[M-H-H2O]-	-0.955056	-	✓	-	-	✓	-	-	-	-	-
	589.52	DAG(35:1)	C38H69O4-	Negative	[M-H-H2O]-	-0.914472	-	✓	-	-	✓	-	-	-	-	-
	591.536	DAG(35:0)	C38H71O4-	Negative	[M-H-H2O]-	0.37	-	-	-	-	-	✓	-	-	-	-
	593.515	DAG(34:1)	C37H69O5-	Negative	[M-H]-	-0.08	-	-	-	-	-	✓	-	-	-	-
	595.494	TAG(33:0)	C36H67O6-	Negative	[M-H]-	-0.52	-	-	-	-	-	✓	-	-	-	-
	595.531	DAG(34:0)	C37H71O5-	Negative	[M-H]-	0.5	-	-	-	-	-	✓	-	-	-	-
	607.531	DAG(35:1)	C38H71O5-	Negative	[M-H]-	0.49	-	-	-	-	-	✓	-	-	-	-
	609.547	DAG(35:0)	C38H73O5-	Negative	[M-H]-	1.07	-	-	-	-	-	✓	-	-	-	-
	613.52	DAG(37:3)	C40H69O4-	Negative	[M-H-H2O]-	-0.737384	-	-	-	-	✓	-	-	-	-	-
	621.546	DAG(36:1)	C39H73O5-	Negative	[M-H]-	-0.56	-	-	-	-	-	✓	-	-	-	-
	623.525	TAG(35:0)	C38H71O6-	Negative	[M-H]-	-0.98	-	-	-	-	-	✓	-	-	-	-
	635.562	DAG(37:1)	C40H75O5-	Negative	[M-H]-	0	-	-	-	-	-	✓	-	-	-	-
	637.541	TAG(36:0)	C39H73O6-	Negative	[M-H]-	-0.41	-	-	-	-	-	✓	-	-	-	-
	641.551	DAG(39:3)	C42H73O4-	Negative	[M-H-H2O]-	-0.950664	-	-	-	-	✓	-	-	-	-	-
	651.557	TAG(37:0)	C40H75O6-	Negative	[M-H]-	0.14	-	-	-	-	-	✓	-	-	-	-
	665.572	TAG(38:0)	C41H77O6-	Negative	[M-H]-	-0.84	-	-	-	-	-	✓	-	-	-	-
	707.619	TAG(41:0)	C44H83O6-	Negative	[M-H]-	-0.72	-	-	-	-	-	✓	-	-	-	-
	721.672	DAG(43:0)	C46H89O5-	Negative	[M-H]-	0.62	-	-	-	-	-	✓	-	-	-	-
	763.681	TAG(45:0)	C48H91O6-	Negative	[M-H]-	-1.45	-	-	-	-	-	✓	-	-	-	-
	767.631	DAG(44:2)	C47H88ClO5-	Negative	[M+Cl]-	-2.06	-	-	-	-	-	✓	-	-	-	-
	795.662	TAG(46:2)	C49H92ClO5-	Negative	[M+Cl]-	-2.36	-	-	-	-	-	✓	-	-	-	-
	Phospholipids*
	Observed m/z	Putative I.D.	Formula (observed)	Polarity	OrbiSIMS adduct	Mass deviation (δppm)	Gooseberry	Apple blossom	Asparagus	Kiwi leaf	Tomato leaf	Pine needle	Victoria plum	Golden Gage plum	Gooseberry leaf	Validation?
	599.444	PA(31:1)	C34H64O6P+	Positive	[M+H-H2O]+	0.83	-	✓	-	-	-	-	-	-	-	-
	670.517	PE(33:1)/PC(30:1)	C38H73NO6P+	Positive	[M+H-H2O]+	0	-	-	-	-	✓	-	-	-	-	-
	763.575	PC(36:5)	C44H80N2O6P+	Positive	[M+NH4-H2O]+	0.2	-	-	-	-	-	✓	-	-	-	-
	791.607	PC(38:5)	C46H84N2O6P+	Positive	[M+NH4-H2O]+	1.07	-	-	-	-	-	✓	-	-	-	-
	805.68	PE(40:1)/PC(37:0)	C45H94N2O7P+	Positive	[M+NH4]+	0.84	-	-	-	-	-	✓	-	-	-	-
	819.638	PC(40:5)	C48H88N2O6P+	Positive	[M+NH4-H2O]+	0.67	-	-	-	-	-	✓	-	-	-	-
	820.641	PS(39:0)	C45H91NO9P+	Positive	[M+H]+	-1.95	-	-	-	-	-	✓	-	-	-	-
	833.617	PC(40:7)	C48H86N2O7P+	Positive	[M+NH4]+	0.34	-	-	-	-	-	✓	-	-	-	-
	834.621	PS(39:0)	C45H89NO10P+	Positive	[M+H]+	-1.03	-	-	-	-	-	✓	-	-	-	-
	Observed m/z	Putative I.D.	Formula (observed)	Polarity	OrbiSIMS adduct	Mass deviation (δppm)	Gooseberry	Apple blossom	Asparagus	Kiwi leaf	Tomato leaf	Pine needle	Victoria plum	Golden Gage plum	Gooseberry leaf	Validation?
	577.388	PA(27:0)	C30H58O8P-	Negative	[M-H]-	0.9	-	-	-	-	-	✓	-	-	-	-
	739.6	PA(41:1)	C44H84O6P-	Negative	[M-H-H2O]-	-1.49	-	-	-	-	-	✓	-	-	-	-
	578.382	PC(21:0)/PE(24:0)	C29H57NO8P-	Negative	[M-H]-	-1.26	-	-	-	-	-	✓	-	-	-	-
	640.375	PE(26:1)	C31H60ClNO8P-	Negative	[M+Cl]-	-0.09	-	-	-	-	-	✓	-	-	-	-
	831.611	PG(40:1)	C46H88O10P-	Negative	[M-H]-	-1.28	-	-	-	-	-	✓	-	-	-	-
	Alcohols**
	Observed m/z	Putative I.D.	Formula (observed)	Polarity	OrbiSIMS Adduct	Mass deviation (δppm)	Gooseberry	Apple blossom	Asparagus	Kiwi leaf	Tomato leaf	Pine needle	Victoria plum	Golden Gage plum	Gooseberry leaf	Validation?
	253.254	C17:1	C17H33O-	Negative	[M-H]-	1.22	-	-	-	-	-	✓	-	-	-	-
	267.269	C18:1	C18H35O-	Negative	[M-H]-	-1.27	-	-	-	-	-	✓	-	-	-	-
	295.3	C20:1	C20H39O-	Negative	[M-H]-	-1.18941	-	-	✓	-	-	✓	-	-	-	-
	297.316	C20:0	C20H41O-	Negative	[M-H]-	-0.98	-	-	-	-	-	✓	-	-	-	-
	309.316	C21:1	C21H41O-	Negative	[M-H]-	-0.82192	-	-	✓	-	-	-	-	-	-	-
	423.457	C29:0	C29H59O-	Negative	[M-H]-	-0.33	-	-	-	-	-	✓	-	-	-	-
	Ceramides and Sphingomyelins
	Observed m/z	Putative I.D.	Formula (observed)	Polarity	OrbiSIMS Adduct	Mass deviation (δppm)	Gooseberry	Apple blossom	Asparagus	Kiwi leaf	Tomato leaf	Pine needle	Victoria plum	Golden Gage plum	Gooseberry leaf	Validation?
	514.403	Cer(30:2)	C30H57ClNO3-	Negative	[M+Cl]-	-0.49	-	-	-	-	-	✓	-	-	-	-
	865.713	SM(44:0)	C49H99N2NaO6P-	Negative	[M+Na-2H]-	-1.61	-	-	-	-	-	✓	-	-	-	-
*MS2 information is not available to differentiate isobaric PE and PC species
**Peaks putatively assigned as alcohols could also represent fatty acids as (M-H-H2O)- adducts in some cases

## Sheet: Plants GC-MS
GC-MS
	Linear/branched chain hydrocarbons
	tR (min)	Parent ion (m/z)	Diagnostic ions (m/z)	Formula (observed)	Putative I.D.	Pine needle	Gooseberry leaf	Tomato leaf	Victoria plum	Golden gage plum	Gooseberry fruit	Standard?
	8.353	114.2	-	C8H18+	Octane	-	-	-	✓	✓	-	x
	24.771	268.4	-	C19H40+	Nonadecane	-	-	-	✓	-	-	x
	30.553	296.2	-	C21H44+	Heneicosane	-	-	-	✓	✓	✓	✓
	33.324	310.3	-	C22H46+	Docosane	✓	-	-	-	-	-	x
	36.176	324.3	-	C23H48+	Tricosane	✓	✓	-	✓	✓	✓	✓
	38.704	336.3	-	C24H48+	x-tetracosene	-	-	✓	-	-	-	x
	41.471	352.4	-	C25H52+	Pentacosane	✓	✓	✓	✓	✓	✓	✓
	43.85	364.3	-	C26H52+	x-hexacosene	-	-	✓	-	-	-	x
	45.992	380.4	-	C27H56+	Heptacosane	✓	✓	✓	✓	✓	✓	x
	48.207	408.3	393.3, 365.3	C29H60+	x-methyl octacosane	-	✓	✓	-	-	✓	x
	48.623	408.3	-	C29H60+	Nonacosane	✓	✓	✓	✓	✓	✓	✓
	49.244	422.4	407.3, 393.3	C30H62+	x,x-methyl nonacosane	-	✓	✓	-	-	-	x
	49.373	422.3	393.3	C30H62+	x-methyl nonacosane	-	✓	✓	-	-	✓	x
	49.631	422.4	-	C30H62+	Triacontane	-	✓	✓	✓	✓	✓	x
	50.314	436.3	421.4, 393.3	C31H64+	x-methyl triacontane	-	✓	✓	-	-	✓	x
	50.767	436.5	-	C31H64+	Hentriacontane	-	✓	✓	✓	✓	✓	x
	51.479	450.4	435.3, 407.2	C32H66+	x,x-methyl hentriacontane	-	✓	✓	-	✓	-	x
	51.621	450.4	435.3, 421.3	C32H66+	x-methyl hentriacontane	-	✓	✓	-	-	-	x
	51.962	450.4	-	C32H66+	Dotriacontane	-	✓	✓	-	-	-	x
	52.824	464.4	449.3, 421.3	C33H68+	x-methyl dotriacontane	-	✓	✓	-	-	-	x
	53.419	464.5	-	C33H68+	Tritriacontane	-	✓	✓	-	-	-	x

## Sheet: Drosophila OrbiSIMS
Cryogenic OrbiSIMS
	Aldehydes/Ketones
	Observed m/z	Putative I.D.	Formula (observed)	Polarity	OrbiSIMS Adduct	Mass deviation (δppm)	Validation?	Standard?
	256.263	C16:1	C16H34NO+	Positive	[M+NH4]+	-0.749229	-	-
	324.326	C21:2	C21H42NO+	Positive	[M+NH4]+	1.457	-	-
	Linear/branched chain hydrocarbons
	Observed m/z	Putative I.D.	Formula (observed)	Polarity	OrbiSIMS Adduct	Mass deviation (δppm)	Validation?	Standard?
	308.331	C21:0	C21H42N+	Positive	[M+N]+	1.404	GC-MS	✓
	320.331	C22:1	C22H42N+	Positive	[M+N]+	1.339	GC-MS	x
	322.347	C22:0	C22H44N+	Positive	[M+N]+	0.998	GC-MS	✓
	336.362	C23:1	C23H46N+	Positive	[M+N]+	1.364	GC-MS	✓
	338.378	C23:0	C23H48N+	Positive	[M+N]+	1.43	GC-MS	✓
	350.378	C24:1	C24H48N+	Positive	[M+N]+	1.358	GC-MS	x
	352.393	C24:0	C24H50N+	Positive	[M+N]+	1.297	GC-MS	✓
	364.393	C25:1	C25H50N+	Positive	[M+N]+	1.438	GC-MS	✓
	366.409	C25:0	C25H52N+	Positive	[M+N]+	1.253	GC-MS	x
	380.425	C26:0	C26H54N+	Positive	[M+N]+	1.055	GC-MS	✓
	392.425	C27:1	C27H54N+	Positive	[M+N]+	1.106	GC-MS	x
	394.44	C27:0	C27H56N+	Positive	[M+N]+	0.994	GC-MS	x
	408.456	C28:0	C28H58N+	Positive	[M+N]+	1.164	GC-MS	✓
	422.472	C29:0	C29H60N+	Positive	[M+N]+	1.035	GC-MS	✓
	Linear/branched chain Fatty acid/Wax ester
	Observed m/z	Putative I.D.	Formula (observed)	Polarity	OrbiSIMS Adduct	Mass deviation (δppm)	Validation?	Standard?
	197.155	C12:1	C12H21O2-	Negative	[M-H]-	-0.816618	-	-
	199.17	C12:0	C12H23O2-	Negative	[M-H]-	-0.66777	-	-
	225.186	C14:1	C14H25O2-	Negative	[M-H]-	-0.635031	-	-
	227.202	C14:0	C14H27O2-	Negative	[M-H]-	-0.501757	LC-MS/MS	x
	239.201	C15:1	C15H27O2-	Negative	[M-H]-	-0.790128	-	-
	241.217	C15:0	C15H29O2-	Negative	[M-H]-	-0.472603	-	-
	251.202	C16:2	C16H27O2-	Negative	[M-H]-	-0.593149	-	-
	253.217	C16:1	C16H29O2-	Negative	[M-H]-	0.394918	-	-
	255.233	C16:0	C16H31O2-	Negative	[M-H]-	0.587698	LC-MS/MS	x
	267.233	C17:1	C17H31O2-	Negative	[M-H]-	-0.561308	-	-
	277.217	C18:3	C18H29O2-	Negative	[M-H]-	0.360728	-	-
	279.233	C18:2	C18H31O2-	Negative	[M-H]-	0.179062	-	-
	281.249	C18:1	C18H33O2-	Negative	[M-H]-	0	-	-
	283.264	C18:0	C18H35O2-	Negative	[M-H]-	0.176514	-	-
	295.264	C19:1	C19H35O2-	Negative	[M-H]-	-2.5401	-	-
	309.28	C20:1	C20H37O2-	Negative	[M-H]-	-0.68223	-	-
	311.296	C20:0	C20H39O2-	Negative	[M-H]-	2.73052	-	-
	323.296	C21:1	C21H39O2-	Negative	[M-H]-	2.62917	LC-MS/MS	x
	337.311	C22:1	C22H41O2-	Negative	[M-H]-	-0.643323	LC-MS/MS	x
	339.327	C22:0	C22H43O2-	Negative	[M-H]-	0.147351	LC-MS	x
	351.327	C23:1	C23H43O2-	Negative	[M-H]-	-0.520882	LC-MS/MS	x
	353.342	C23:0	C23H45O2-	Negative	[M-H]-	-0.546212	-	-
	365.342	C24:1	C24H45O2-	Negative	[M-H]-	-0.687027	LC-MS/MS	x
	367.358	C24:0	C24H47O2-	Negative	[M-H]-	-0.136107	-	-
	379.359	C25:1	C25H47O2-	Negative	[M-H]-	2.76783	LC-MS/MS	x
	381.374	C25:0	C25H49O2-	Negative	[M-H]-	-0.513931	-	-
	393.374	C26:1	C26H49O2-	Negative	[M-H]-	-0.238958	LC-MS/MS	x
	395.389	C26:0	C26H51O2-	Negative	[M-H]-	0.126458	LC-MS	x
	407.389	C27:1	C27H51O2-	Negative	[M-H]-	-0.35347	LC-MS	x
	409.405	C27:0	C27H53O2-	Negative	[M-H]-	-0.368828	-	-
	421.405	C28:1	C28H53O2-	Negative	[M-H]-	-0.0830555	LC-MS/MS	x
	423.421	C28:0	C28H55O2-	Negative	[M-H]-	0.826601	-	-
	435.421	C29:1	C29H55O2-	Negative	[M-H]-	-0.376647	-	-
	437.437	C29:0	C29H57O2-	Negative	[M-H]-	1.60023	-	-
	449.361	C25:0	C26H50NaO4-	Negative	[M-H+HCOONa]-	-0.255919	-	-
	449.436	C30:1	C30H57O2-	Negative	[M-H]-	-0.171326	-	-
	451.452	C30:0	C30H59O2-	Negative	[M-H]-	0.775276	-	-
	463.452	C31:1	C31H59O2-	Negative	[M-H]-	-0.131621	-	-
	465.467	C31:0	C31H61O2-	Negative	[M-H]-	-0.504869	-	-
	475.377	C27:1	C28H52NaO4-	Negative	[M-H+HCOONa]-	-0.528002	-	-
	475.488	C33:0	C33H63O-	Negative	[M-H-H2O]-	-0.456373	-	-
	477.469	C32:1	C32H61O2-	Negative	[M-H]-	2.09438	-	-
	479.483	C32:0	C32H63O2-	Negative	[M-H]-	-0.312837	-	-
	491.483	C33:1	C33H63O2-	Negative	[M-H]-	-1.52599	-	-
	501.392	C29:2	C30H54NaO4-	Negative	[M-H+HCOONa]-	-0.482656	-	-
	503.408	C29:1	C30H56NaO4-	Negative	[M-H+HCOONa]-	-0.349617	-	-
	503.483	C34:2	C34H63O2-	Negative	[M-H]-	-0.206561	-	-
	503.52	C35:0	C35H67O-	Negative	[M-H-H2O]-	-0.43891	-	-
	505.499	C34:1	C34H65O2-	Negative	[M-H]-	0.197824	-	-
	507.514	C34:0	C34H67O2-	Negative	[M-H]-	-1.08371	-	-
	519.514	C35:1	C35H67O2-	Negative	[M-H]-	-0.666006	-	-
	527.408	C31:3	C32H56NaO4-	Negative	[M-H+HCOONa]-	-0.656038	LC-MS	x
	529.424	C31:2	C32H58NaO4-	Negative	[M-H+HCOONa]-	-0.574209	LC-MS	x
	529.499	C36:3	C36H65O2-	Negative	[M-H]-	-0.576016	LC-MS/MS	x
	531.439	C31:1	C32H60NaO4-	Negative	[M-H+HCOONa]-	-0.536279	-	-
	531.516	C36:2	C36H67O2-	Negative	[M-H]-	2.91619	-	-
	531.551	C37:0	C37H71O-	Negative	[M-H-H2O]-	-0.649044	-	-
	533.455	C31:0	C32H62NaO4-	Negative	[M-H+HCOONa]-	-0.515507	-	-
	533.53	C36:1	C36H69O2-	Negative	[M-H]-	-0.393605	-	-
	535.546	C36:0	C36H71O2-	Negative	[M-H]-	0.261415	-	-
	547.546	C37:1	C37H71O2-	Negative	[M-H]-	-0.611821	-	-
	555.439	C33:3	C34H60NaO4-	Negative	[M-H+HCOONa]-	-0.379879	-	-
	557.455	C33:2	C34H62NaO4-	Negative	[M-H+HCOONa]-	-0.398238	-	-
	559.471	C33:1	C34H64NaO4-	Negative	[M-H+HCOONa]-	-0.452213	-	-
	559.547	C38:2	C38H71O2-	Negative	[M-H]-	2.57352	-	-
	561.562	C38:1	C38H73O2-	Negative	[M-H]-	1.40679	-	-
	563.588	C38:0	C38H75O2-	Negative	[M-H]-	19.2343	-	-
	575.577	C39:1	C39H75O2-	Negative	[M-H]-	-0.354427	-	-
	585.486	C35:2	C36H66NaO4-	Negative	[M-H+HCOONa]-	-0.348428	-	-
	587.577	C40:2	C40H75O2-	Negative	[M-H]-	-0.398246	-	-
	589.593	C40:1	C40H77O2-	Negative	[M-H]-	-0.496953	-	-
	603.608	C41:1	C41H79O2-	Negative	[M-H]-	-0.379385	-	-
	617.624	C42:1	C42H81O2-	Negative	[M-H]-	-0.30925	-	-
	675.702	C46:0	C46H91O2-	Negative	[M-H]-	-0.475061	-	-
	703.734	C48:1	C48H95O2-	Negative	[M-H]-	0.483137	-	-
	717.75	C49:0	C49H97O2-	Negative	[M-H]-	0.125392	-	-
	731.766	C50:0	C50H99O2-	Negative	[M-H]-	0.737942	-	-
	745.781	C51:0	C51H101O2-	Negative	[M-H]-	0.254767	-	-
	759.796	C52:0	C52H103O2-	Negative	[M-H]-	-0.342197	-	-
	773.812	C53:0	C53H105O2-	Negative	[M-H]-	0.503998	-	-
	787.827	C54:0	C54H107O2-	Negative	[M-H]-	-0.710815	-	-
	815.858	C56:0	C56H111O2-	Negative	[M-H]-	-1.66695	-	-
	841.875	C58:1	C58H113O2-	Negative	[M-H]-	-0.130661	-	-
	843.89	C58:0	C58H115O2-	Negative	[M-H]-	-0.48466	LC-MS	x
	867.926	C61:0	C61H119O-	Negative	[M-H-H2O]-	-0.947085	-	-
	Observed m/z	Putative I.D.	Formula (observed)	Polarity	OrbiSIMS Adduct	Mass deviation (δppm)	Validation?	Standard?
	273.18	C14:0	C14H27Na2O2+	Positive	[M+2Na-H]+	-0.852917	LC-MS/MS	x
	283.263	C18:1	C18H35O2+	Positive	[M+H]+	-0.649573	-	-
	299.196	C16:1	C16H29Na2O2+	Positive	[M+2Na-H]+	-0.588244	-	-
	301.211	C16:0	C16H31Na2O2+	Positive	[M+2Na-H]+	-0.574347	LC-MS/MS	x
	309.279	C20:2	C20H37O2+	Positive	[M+H]+	-0.672532	-	-
	311.294	C20:1	C20H39O2+	Positive	[M+H]+	-0.629629	-	-
	324.326	C21:1	C21H42NO+	Positive	[M+NH4-H2O]+	-0.440914	LC-MS/MS	x
	327.227	C18:1	C18H33Na2O2+	Positive	[M+2Na-H]+	-0.550077	-	-
	354.373	C23:0	C23H48NO+	Positive	[M+NH4-H2O]+	-0.465611	-	-
	382.404	C25:0	C25H52NO+	Positive	[M+NH4-H2O]+	-0.734824	-	-
	410.436	C27:0	C27H56NO+	Positive	[M+NH4-H2O]+	0.0438558	-	-
	Modified linear/branched chain Fatty acids/Wax esters
	Observed m/z	Putative I.D.	Formula (observed)	Polarity	OrbiSIMS Adduct	Mass deviation (δppm)	Validation?	Standard?
	243.196	x-hydroxy C14:0	C14H27O3-	Negative	[M-H]-	-1.08143	-	-
	269.212	x-hydroxy C16:1	C16H29O3-	Negative	[M-H]-	-0.713192	-	-
	271.228	x-hydroxy C16:0	C16H31O3-	Negative	[M-H]-	-0.689457	-	-
	291.194	x-hydroxy C16:1	C16H28NaO3-	Negative	[M+Na-2H]-	-0.724602	-	-
	631.64	x-hydroxy C43:0	C43H83O2-	Negative	[M-H-H2O]-	-0.408461	-	-
	659.671	x-hydroxy C45:0	C45H87O2-	Negative	[M-H-H2O]-	-0.184941	-	-
	673.687	x-hydroxy C46:0	C46H89O2-	Negative	[M-H-H2O]-	-0.446795	-	-
	701.718	x-hydroxy C48:0	C48H93O2-	Negative	[M-H-H2O]-	-0.524427	-	-
	965.965	x-hydroxy C66:2	C66H125O3-	Negative	[M-H]-	1.53215	-	-
	Glycerolipids (MAG/DAG/TAG)
	Observed m/z	Putative I.D.	Formula (observed)	Polarity	OrbiSIMS Adduct	Mass deviation (δppm)	Validation?	Standard?
	891.724	TAG(52:3)	C55H100ClO6-	Negative	[M+Cl]-	2.81478	-	-
	933.757	TAG(56:8)	C60H101O7-	Negative	[M+HCOOH-H]-	2.1119	-	-
	931.742	TAG(56:9)	C60H99O7-	Negative	[M+HCOOH-H]-	2.1433	-	-
	931.778	TAG(58:7)	C61H103O6-	Negative	[M-H]-	2.19259	-	-
	951.721	TAG(57:8)	C60H100ClO6-	Negative	[M+Cl]-	-0.304711	-	-
	961.789	TAG(58:8)	C62H105O7-	Negative	[M+HCOOH-H]-	2.62948	-	-
	989.82	TAG(60:8)	C64H109O7-	Negative	[M+HCOOH-H]-	2.05896	-	-
	Observed m/z	Putative I.D.	Formula (observed)	Polarity	OrbiSIMS Adduct	Mass deviation (δppm)	Validation?	Standard?
	430.389	MAG(22:1)	C25H52NO4+	Positive	[M+NH4]+	-1.08274	LC-MS/MS	x
	467.409	DAG(26:0)	C29H55O4+	Positive	[M+H-H2O]+	-0.611883	LC-MS/MS	x
	493.425	DAG(28:1)	C31H57O4+	Positive	[M+H-H2O]+	-0.614075	LC-MS/MS	x
	495.44	DAG(28:0)	C31H59O4+	Positive	[M+H-H2O]+	-0.70846	LC-MS/MS	x
	521.456	DAG(30:1)	C33H61O4+	Positive	[M+H-H2O]+	-0.513945	LC-MS/MS	x
	523.472	DAG(30:0)	C33H63O4+	Positive	[M+H-H2O]+	-0.788963	LC-MS/MS	x
	547.472	DAG(32:2)	C35H63O4+	Positive	[M+H-H2O]+	-0.516921	LC-MS/MS	x
	549.488	DAG(32:1)	C35H65O4+	Positive	[M+H-H2O]+	-0.265702	LC-MS/MS	x
	640.587	DAG(36:1)	C39H78NO5+	Positive	[M+NH4]+	-0.739946	-	-
	668.618	DAG(38:1)	C41H82NO5+	Positive	[M+NH4]+	-0.698455	-	-
	696.65	DAG(40:1)	C43H86NO5+	Positive	[M+NH4]+	-0.529678	-	-
	717.6	TAG(40:0)	C43H82NaO6+	Positive	[M+Na]+	-0.483556	-	-
	743.615	TAG(42:1)	C45H84NaO6+	Positive	[M+Na]+	-0.689872	LC-MS/MS	x
	745.631	TAG(42:0)	C45H86NaO6+	Positive	[M+Na]+	-0.494882	LC-MS/MS	x
	769.631	TAG(44:2)	C47H86NaO6+	Positive	[M+Na]+	-0.544416	-	-
	771.647	TAG(44:1)	C47H88NaO6+	Positive	[M+Na]+	-0.571505	-	-
	797.663	TAG(46:2)	C49H90NaO6+	Positive	[M+Na]+	-0.477645	LC-MS/MS	x
	799.678	TAG(46:1)	C49H92NaO6+	Positive	[M+Na]+	-0.426421	LC-MS/MS	x
	823.678	TAG(48:3)	C51H92NaO6+	Positive	[M+Na]+	-1.11208	LC-MS/MS	x
	825.694	TAG(48:2)	C51H94NaO6+	Positive	[M+Na]+	-0.519563	LC-MS/MS	x
	827.71	TAG(48:1)	C51H96NaO6+	Positive	[M+Na]+	-0.419229	LC-MS/MS	x
	Phospholipids
	Observed m/z	Putative I.D.	Formula (observed)	Polarity	OrbiSIMS Adduct	Mass deviation (δppm)	Validation?	Standard?
	569.273	PI(16:1)	C25H46O12P-	Negative	[M-H]-	-0.274034	-	-
	584.371	PC(21:1)/PE(24:1)	C29H56NaNO7P-	Negative	[M+Na-2H]-	1.369	-	-
	612.402	PC(25:2)/PE(28:2)	C33H59NO7P-	Negative	[M-H-H2O]-	-2.5751	-	-
	640.433	PC(27:2)/PE(30:2)	C35H63NO7P-	Negative	[M-H-H2O]-	-2.478	-	-
	646.481	PC(27:0)/PE(30:0)	C35H69NO7P-	Negative	[M-H]-	-1.09825	-	-
	668.464	PC(29:2)/PE(30:0)	C35H68NaNO7P-	Negative	[M+Na-2H]-	1.03521	-	-
	674.512	PC(29:0)/PE(32:0)	C37H73NO7P-	Negative	[M-H]-	-1.79389	-	-
	702.543	PC(31:0)/PE(34:0)	C39H77NO7P-	Negative	[M-H]-	-2.45678	-	-
	722.569	PC(30:0)/PE(33:0)	C39H81NO8P-	Negative	[M+HCOOH-H]-	-1.8794	-	-
	746.569	PC(33:0)/PE(36:0)	C41H81NO8P-	Negative	[M-H]-	-1.98106	-	-
	750.6	PC(32:0)/PE(35:0)	C41H85NO8P-	Negative	[M+HCOOH-H]-	-1.84385	-	-
	774.6	PC(35:0)/PE(38:0)	C43H85NO8P-	Negative	[M-H]-	-1.92615	-	-
	776.616	PC(34:1)/PE(37:1)	C43H87NO8P-	Negative	[M+HCOOH-H]-	-1.98425	-	-
	778.631	PC(34:0)/PE(37:0)	C43H89NO8P-	Negative	[M+HCOOH-H]-	-2.33743	-	-
	800.616	PC(37:1)/PE(40:1)	C45H87NO8P-	Negative	[M-H]-	-2.35943	-	-
	802.632	PC(37:0)/PE(40:0)	C45H89NO8P-	Negative	[M-H]-	-1.82524	-	-
	828.647	PC(39:1)/PE(42:1)	C47H91NO8P-	Negative	[M-H]-	-2.43046	-	-
	934.762	PC(48:2)/PE(51:2)	C56H105NO7P-	Negative	[M-H-H2O]-	-1.41212	-	-
	946.761	PC(46:1)/PE(49:1)	C54H106FNO8P-	Negative	[M+F]-	-3.37148	-	-
	990.825	PC(49:0)/PE(52:0)	C57H114FNO8P-	Negative	[M+F]-	-2.28092	-	-

## Sheet: Drosophila GC-MS
GC-MS
	Hydrocarbons
	tR (min)	Parent ion (m/z)	Diagnostic ions (m/z)	Formula (observed)	Putative I.D.	Standard?
	22.064	254.3	-	C18H38+	octadecane	✓
	30.626	296.3	-	C21H44+	heneicosane	✓
	30.82	308.2	-	C22H44+	7-docosene	x
	33.049	310.2	250.1	C20H38O2+	(Z)-11-vaccenyl acetate	✓
	33.474	310.3	-	C22H46+	docosane	✓
	35.455	322.3	-	C23H46+	(Z)-9-tricosene	✓
	35.705	322.3	-	C23H46+	(Z)-7-tricosene	✓
	35.946	322.3	-	C23H46+	5-tricosene	x
	36.271	324.3	-	C23H48+	tricosane	✓
	38.165	336.3	-	C24H48+	5-tetracosene	x
	38.265	336.3	-	C24H48+	8-tetracosene	x
	38.365	336.3	-	C24H48+	7-tetracosene	x
	38.506	336.3	-	C24H48+	6-tetracosene	x
	38.918	338.3	-	C24H50+	tetracosane	✓
	40.554	352.3	337.3, 309.3	C25H52+	x-methyl tetracosane	x
	40.663	348.3	-	C25H48+	x,x-pentacosadiene	x
	40.804	350.3	-	C25H50+	9-pentacosene	x
	41.041	350.3	-	C25H50+	(Z)-7-pentacosene	✓
	41.291	350.3	-	C25H50+	5-pentacosene	x
	41.524	352.3	-	C25H52+	pentacosane	✓
	44.043	366.3	-	C26H54+	hexacosane	✓
	45.375	380.3	365.3, 337.3	C26H54+	x-methyl hexacosane	x
	45.57	378.3	-	C27H54+	9-heptacosene	x
	45.724	378.3	-	C27H54+	7-heptacosene	x
	46.049	380.3	-	C27H56+	heptacosane	x
	47.011	394.3	351.3	C28H58+	x-methyl heptacosane	x
	47.502	394.4	-	C28H58+	octacosane	✓
	48.268	408.3	393.3, 365.3	C29H60+	x-methyl octacosane	x
	48.955	408.3	-	C29H60+	nonacosane	✓

## Sheet: Drosophila LC-MS
LC-MS*
	Fatty acids/Wax esters
	Observed m/z	tR (min)	Putative I.D.	Formula (observed)	Polarity	Adduct	Mass deviation (δppm)	MS2?	Standard?
	431.367	17.4131	C26:0	C26H52ClO2-	Negative	[M+Cl]-	1.53953	x	x
	499.393	15.8083	C31:2	C31H56KO2-	Negative	[M+K-2H]-	1.08652	x	x
	879.87	26.3812	C58:0	C58H116ClO2-	Negative	[M+Cl]-	3.12286	x	x
	Observed m/z	tR (min)	Putative I.D.	Formula (observed)	Polarity	Adduct	Mass deviation (δppm)	MS2?	Standard?
	211.205	11.377	C14:0	C14H27O+	Positive	[M+H-H2O]+	-1.93934	✓	x
	239.237	11.3575	C16:0	C16H31O+	Positive	[M+H-H2O]+	-1.39276	✓	x
	321.315	10.4143	C22:1	C22H41O+	Positive	[M+H-H2O]+	-1.86639	✓	x
	325.309	9.21627	C21:1	C21H41O2+	Positive	[M+H]+	-1.94276	✓	x
	361.307	10.4143	C22:1	C22H42NaO2+	Positive	[M+Na]+	-1.89755	✓	x
	367.356	12.6007	C24:1	C24H47O2+	Positive	[M+H]+	-1.91122	✓	x
	370.367	12.2563	C23:1	C23H48NO2+	Positive	[M+NH4]+	-1.87975	✓	x
	375.322	11.377	C23:1	C23H44NaO2+	Positive	[M+Na]+	-2.99102	x	x
	377.377	14.5876	C26:1	C26H49O+	Positive	[M+H-H2O]+	-1.72983	✓	x
	391.393	15.2789	C27:1	C27H51O+	Positive	[M+H-H2O]+	-1.40447	✓	x
	398.398	11.3575	C25:1	C25H52NO2+	Positive	[M+NH4]+	-2.86271	x	x
	405.408	15.8952	C28:1	C28H53O+	Positive	[M+H-H2O]+	-1.63045	✓	x
	409.329	7.71882	C22:0	C23H46NaO4+	Positive	[M+H+HCOONa]+	-0.369385	x	x
	412.414	11.377	C26:1	C26H54NO2+	Positive	[M+NH4]+	-2.34327	x	x
	503.407	10.8153	C29:2	C30H56NaO4+	Positive	[M+H+HCOONa]+	-0.359351	x	x
	529.422	16.9301	C31:3	C32H58NaO4+	Positive	[M+H+HCOONa]+	-0.5132	x	x
	531.514	13.5346	C36:3	C36H67O2+	Positive	[M+H]+	0.692362	✓	x
	Glycerolipids (MAG/DAG/TAG)
	Observed m/z	tR (min)	Putative I.D.	Formula (observed)	Polarity	Adduct	Mass deviation (δppm)	MS2?	Standard?
	773.664	19.8966	TAG(46:2)	C49H89O6-	Negative	[M-H]-	-2.55601	x	x
	801.695	20.4642	TAG(48:2)	C51H93O6-	Negative	[M-H]-	-2.9324	x	x
	Observed m/z	tR (min)	Putative I.D.	Formula (observed)	Polarity	Adduct	Mass deviation (δppm)	MS2?	Standard?
	395.352	11.8949	MAG(22:1)	C25H47O3+	Positive	[M+H-H2O]+	-1.01074	✓	x
	430.389	7.37502	MAG(22:1)	C25H52NO4+	Positive	[M+NH4]+	-1.23702	✓	x
	467.408	20.2163	DAG(26:0)	C29H55O4+	Positive	[M+H-H2O]+	-2.5498	✓	x
	467.408	20.7689	DAG(26:0)	C29H55O4+	Positive	[M+H-H2O]+	-2.5498	✓	x
	467.409	15.2005	DAG(26:0)	C29H55O4+	Positive	[M+H-H2O]+	-0.862841	✓	x
	493.424	15.5175	DAG(28:1)	C31H57O4+	Positive	[M+H-H2O]+	-2.0759	✓	x
	493.424	20.8465	DAG(28:1)	C31H57O4+	Positive	[M+H-H2O]+	-2.0759	✓	x
	495.44	20.7689	DAG(28:0)	C31H59O4+	Positive	[M+H-H2O]+	-1.32044	✓	x
	495.44	21.2829	DAG(28:0)	C31H59O4+	Positive	[M+H-H2O]+	-1.32044	✓	x
	502.447	15.2005	DAG(26:0)	C29H60NO5+	Positive	[M+NH4]+	-0.161808	✓	x
	507.402	15.2005	DAG(26:0)	C29H56NaO5+	Positive	[M+Na]+	-0.314938	x	x
	521.457	16.6053	DAG(30:1)	C33H61O4+	Positive	[M+H-H2O]+	0.222837	✓	x
	521.457	20.8465	DAG(30:1)	C33H61O4+	Positive	[M+H-H2O]+	0.222837	✓	x
	521.457	21.3218	DAG(30:1)	C33H61O4+	Positive	[M+H-H2O]+	0.222837	✓	x
	523.472	21.7152	DAG(30:0)	C33H63O4+	Positive	[M+H-H2O]+	-0.914089	x	x
	528.462	15.5175	DAG(28:1)	C31H62NO5+	Positive	[M+NH4]+	0.0272489	✓	x
	530.478	16.3673	DAG(28:0)	C31H64NO5+	Positive	[M+NH4]+	0.20868	✓	x
	533.418	15.5175	DAG(28:1)	C31H58NaO5+	Positive	[M+Na]+	0.248023	x	x
	535.433	16.3673	DAG(28:0)	C31H60NaO5+	Positive	[M+Na]+	0.00672353	x	x
	547.472	11.8754	DAG(32:2)	C35H63O4+	Positive	[M+H-H2O]+	-0.416094	✓	x
	549.487	15.2985	DAG(32:1)	C35H65O4+	Positive	[M+H-H2O]+	-1.40858	✓	x
	549.487	17.5994	DAG(32:1)	C35H65O4+	Positive	[M+H-H2O]+	-1.40858	✓	x
	549.487	21.754	DAG(32:1)	C35H65O4+	Positive	[M+H-H2O]+	-1.40858	✓	x
	549.487	22.1473	DAG(32:1)	C35H65O4+	Positive	[M+H-H2O]+	-1.40858	✓	x
	556.493	15.5175	DAG(30:1)	C33H66NO5+	Positive	[M+NH4]+	-1.28986	✓	x
	556.493	16.6053	DAG(30:1)	C33H66NO5+	Positive	[M+NH4]+	-1.28986	✓	x
	561.448	16.6053	DAG(30:1)	C33H62NaO5+	Positive	[M+Na]+	-1.35952	x	x
	565.482	11.8754	DAG(32:2)	C35H65O5+	Positive	[M+H]+	-1.55849	✓	x
	582.509	16.8291	DAG(32:2)	C35H68NO5+	Positive	[M+NH4]+	-0.43759	✓	x
	584.524	16.6053	DAG(32:1)	C35H70NO5+	Positive	[M+NH4]+	-1.07557	✓	x
	584.525	17.5994	DAG(32:1)	C35H70NO5+	Positive	[M+NH4]+	0.0225824	✓	x
	587.464	11.8754	DAG(32:2)	C35H64NaO5+	Positive	[M+Na]+	-0.893501	x	x
	587.464	16.8291	DAG(32:2)	C35H64NaO5+	Positive	[M+Na]+	-0.893501	x	x
	589.48	17.5994	DAG(32:1)	C35H66NaO5+	Positive	[M+Na]+	-1.23719	x	x
	738.659	20.8465	TAG(42:1)	C45H88NO6+	Positive	[M+NH4]+	-1.70809	✓	x
	738.659	21.4781	TAG(42:1)	C45H88NO6+	Positive	[M+NH4]+	-1.70809	✓	x
	738.659	21.9499	TAG(42:1)	C45H88NO6+	Positive	[M+NH4]+	-1.70809	✓	x
	738.659	22.4659	TAG(42:1)	C45H88NO6+	Positive	[M+NH4]+	-1.70809	✓	x
	740.674	21.9499	TAG(42:0)	C45H90NO6+	Positive	[M+NH4]+	-2.61707	✓	x
	743.615	20.8465	TAG(42:1)	C45H84NaO6+	Positive	[M+Na]+	-1.9346	x	x
	765.676	21.4584	TAG(48:3)	C51H89O4+	Positive	[M+H-2H2O]+	1.25314	x	x
	792.704	21.3801	TAG(46:2)	C49H94NO6+	Positive	[M+NH4]+	-4.07868	✓	x
	794.721	21.754	TAG(46:1)	C49H96NO6+	Positive	[M+NH4]+	-3.14814	✓	x
	818.72	21.4386	TAG(48:3)	C51H96NO6+	Positive	[M+NH4]+	-3.54418	✓	x
	818.72	26.4454	TAG(48:3)	C51H96NO6+	Positive	[M+NH4]+	-3.54418	x	x
	820.737	22.4256	TAG(48:2)	C51H98NO6+	Positive	[M+NH4]+	-1.74794	✓	x
	820.737	22.6641	TAG(48:2)	C51H98NO6+	Positive	[M+NH4]+	-1.74794	x	x
	820.737	23.0056	TAG(48:2)	C51H98NO6+	Positive	[M+NH4]+	-1.74794	x	x
	822.752	23.0056	TAG(48:1)	C51H100NO6+	Positive	[M+NH4]+	-2.84666	x	x
*Only listing compounds also identified in cryo-OrbiSIMS measurements as only these can be directly attributed to surface lipids as opposed to internal lipids

## Sheet: Fingerprints
Cryogenic and ambient OrbiSIMS
	Observed m/z	Putative I.D.	Formula (observed)	Polarity	OrbiSIMS Adduct	Mass deviation (p.p.m)	Female 1		Female 2		Male 1		Validation?
							Ambient	Cryogenic	Ambient	Cryogenic	Ambient	Cryogenic
	264.268	C18:2 hydrocarbon	C18H34N+	Positive	[M+N]+	-2.19	-	✓	-	✓	-	-	-
	283.263	C18:1 fatty acid	C18H35O2+	Positive	[M+H]+	-0.56	-	✓	✓	✓	✓	✓	-
	299.196	C16:1 fatty acid	C16H29Na2O2+	Positive	[M+2Na-H]+	0.84	-	✓	-	✓	-	-	-
	301.211	C16:0 fatty acid	C16H31Na2O2+	Positive	[M+2Na-H]+	-1.33	-	✓	-	✓	✓	-	-
	311.294	C20:1 fatty acid	C20H39O2+	Positive	[M+H]+	-1.48	-	✓	✓	✓	✓	✓	-
	316.186	peptide fragment	C14H26N3O5+	Positive	[M+H]+	-2.21	-	✓	-	-	-	-	-
	327.227	C18:1 fatty acid	C18H33O2Na2+	Positive	[M+2Na-H]+	-0.15	-	✓	-	✓	-	-	-
	332.16	peptide fragment	C17H22N3O4+	Positive	[M+H-H2O]+	-1.44	-	✓	-	-	-	-	-
	521.457	DAG(30:1)	C33H61O4+	Positive	[M+H-H2O]+	1.07	-	✓	-	✓	-	✓	-
	523.472	DAG(30:0)	C33H63O4+	Positive	[M+H-H2O]+	-0.17	-	✓	-	✓	✓	✓	-
	535.472	DAG(31:1)	C34H63O4+	Positive	[M+H-H2O]+	-0.17	-	✓	-	✓	✓	✓	-
	537.488	DAG(31:0)	C34H65O4+	Positive	[M+H-H2O]+	0.44	-	✓	-	✓	✓	✓	-
	549.488	DAG(32:1)	C35H65O4+	Positive	[M+H-H2O]+	0.47	-	✓	-	✓	✓	✓	-
	551.504	DAG(32:0)	C35H67O4+	Positive	[M+H-H2O]+	1.1	-	✓	-	-	✓	-	-
	563.504	DAG(33:1)	C36H67O4+	Positive	[M+H-H2O]+	1.08	-	✓	-	-	✓	-	-
	565.519	DAG(33:0)	C36H69O4+	Positive	[M+H-H2O]+	-0.07	-	✓	-	✓	✓	✓	-
	577.519	DAG(34:1)	C37H69O4+	Positive	[M+H-H2O]+	-0.07	-	✓	-	✓	✓	✓	-
	785.663	TAG(45:1)	C48H90NaO6+	Positive	[M+Na]+	0.05	-	✓	-	✓	-	-	-
	787.678	TAG(45:0)	C48H92NaO6+	Positive	[M+Na]+	-0.77	-	✓	-	-	-	-	-
	799.679	TAG(46:1)	C49H92NaO6+	Positive	[M+Na]+	0.49	-	✓	-	✓	-	-	-
	801.694	TAG(46:0)	C49H94NaO6+	Positive	[M+Na]+	-0.32	-	✓	-	✓	✓	-	-
	811.679	TAG(47:2)	C50H92NaO6+	Positive	[M+Na]+	0.48	-	✓	-	✓	-	-	-
	813.694	TAG(47:1)	C50H94NaO6+	Positive	[M+Na]+	-0.32	-	✓	-	✓	-	-	-
	815.575	PI-Cer(34:0)	C40H84N2O12P+	Positive	[M+NH4]+	-0.78	-	✓	-	-	-	-	-
	815.71	TAG(47:0)	C50H96NaO6+	Positive	[M+Na]+	0.11	-	✓	-	✓	✓	-	-
	825.694	TAG(48:2)	C51H94NaO6+	Positive	[M+Na]+	-0.31	-	✓	-	✓	-	-	-
	827.575	PG(38:1)	C44H85NaO10P+	Positive	[M+Na]+	-2.73	-	✓	-	-	-	-	-
	827.71	TAG(48:1)	C51H96NaO6+	Positive	[M+Na]+	0.11	-	✓	-	✓	✓	-	-
	829.726	TAG(48:0)	C51H98NaO6+	Positive	[M+Na]+	0.53	-	✓	-	✓	✓	-	-
	839.71	TAG(49:2)	C52H96NaO6+	Positive	[M+Na]+	0.11	-	✓	-	✓	-	-	-
	841.591	PI-Cer(36:0(2OH))	C42H86N2O12P+	Positive	[M+NH4-H2O]+	-0.34	-	✓	-	-	-	-	-
	841.726	TAG(49:1)	C52H98NaO6+	Positive	[M+Na]+	0.52	-	✓	-	✓	✓	-	-
	843.606	PI-Cer(36:0)	C42H88N2O12P+	Positive	[M+NH4]+	-1.11	-	✓	-	✓	-	-	-
	851.71	TAG(50:3)	C53H96NaO6+	Positive	[M+Na]+	0.11	-	✓	-	✓	-	-	-
	853.726	TAG(50:2)	C53H98NaO6+	Positive	[M+Na]+	0.52	-	✓	-	✓	-	-	-
	855.741	TAG(50:1)	C53H100NaO6+	Positive	[M+Na]+	-0.25	-	✓	-	✓	-	-	-
	869.621	PI-Cer(38:0(2OH))	C44H90N2O12P+	Positive	[M+NH4-H2O]+	-1.83	-	✓	-	-	-	-	-
	871.637	PI-Cer(38:0)	C44H92N2O12P+	Positive	[M+NH4]+	-1.42	-	✓	-	✓	-	-	-
	881.757	TAG(52:2)	C55H102NaO6+	Positive	[M+Na]+	0.16	-	✓	-	✓	-	-	-

## Sheet: GC-MS standards
GC-MS
	Linear hydrocarbons
	tR (min)	Parent ion (m/z)	Diagnostic ions (m/z)	Formula (observed)	I.D.
	22.064	254.3	-	C18H38+	Octadecane
	30.626	296.3	-	C21H44+	Heneicosane
	33.049	310.2	250.1	C20H38O2+	(Z)-11-vaccenyl acetate
	33.474	310.3	-	C22H46+	Docosane
	35.455	322.3	-	C23H46+	(Z)-9-tricosene
	35.705	322.3	-	C23H46+	(Z)-7-tricosene
	36.271	324.3	-	C23H48+	Tricosane
	38.918	338.3	-	C24H50+	Tetracosane
	41.041	350.3	-	C25H50+	(Z)-7-pentacosene
	41.524	352.3	-	C25H52+	Pentacosane
	44.043	366.3	-	C26H54+	Hexacosane
	45.307	376.3	-	C27H52+	(Z)-7,(Z)-11-heptacosadiene
	47.502	394.4	-	C28H58+	Octacosane
	48.246	404.3	-	C29H56+	(Z)-7,(Z)-11-nonacosadiene
	48.955	408.3	-	C29H60+	Nonacosane
